# Supplementary material for: APOBEC3G Regulation of the Evolutionary Race Between Adaptive Immunity and Viral Immune Escape Is Deeply Imprinted in the HIV Genome
Source: Front Immunol. 2019 Jan 11;9:3032. doi: 10.3389/fimmu.2018.03032 (PMC6338068; doi:10.3389/fimmu.2018.03032)
Supplement: Supplementary file 1 [file Table_1.XLSX]

## Sheet: Pol
Pol
HLA-A2	HLA-A3	HLA-B57	HLA-B35		Altered cleavage site		Altered cleavage site and aa		Stop codon
Wild Type Pol					A3G- mediated Mutated Pol			A3G- mediated Mutated Pol			A3G- mediated Mutated Pol
pos AA C score Ident					pos AA C score Ident			pos AA C score Ident			pos AA C score Ident
--------------------------------------					--------------------------------------			--------------------------------------			--------------------------------------
1 F S 0.554239 Sequence					1 F . 0.482529 Sequence			1 F S 0.554239 Sequence			1 F S 0.554239 Sequence
2 F . 0.400728 Sequence					2 F . 0.419398 Sequence			2 F . 0.400728 Sequence			2 F . 0.400728 Sequence
3 R . 0.083942 Sequence					3 K . 0.237777 Sequence			3 R . 0.089461 Sequence			3 R . 0.089461 Sequence
4 E . 0.050587 Sequence					4 E . 0.053014 Sequence			4 E . 0.031089 Sequence			4 E . 0.031089 Sequence
5 D . 0.116304 Sequence					5 D . 0.157248 Sequence			5 D . 0.069015 Sequence			5 D . 0.069015 Sequence
6 L S 0.662776 Sequence					6 L S 0.697090 Sequence			6 L S 0.654657 Sequence			6 L S 0.654657 Sequence
7 A . 0.068310 Sequence					7 A . 0.115143 Sequence			7 A . 0.059102 Sequence			7 A . 0.059102 Sequence
8 F . 0.260835 Sequence					8 F . 0.279621 Sequence			8 F . 0.296175 Sequence			8 F . 0.296175 Sequence
9 L S 0.870417 Sequence					9 L S 0.887445 Sequence			9 L S 0.888584 Sequence			9 L S 0.888584 Sequence
10 Q . 0.135028 Sequence					10 Q . 0.066134 Sequence			10 Q . 0.201716 Sequence			10 Q . 0.201716 Sequence
11 G . 0.353975 Sequence					11 E . 0.115300 Sequence			11 R S 0.949076 Sequence			11 R S 0.949076 Sequence
12 K S 0.531784 Sequence					12 K S 0.689978 Sequence			12 K S 0.746337 Sequence			12 K S 0.746337 Sequence
13 A S 0.554649 Sequence					13 A S 0.502873 Sequence			13 A . 0.449518 Sequence			13 A . 0.449518 Sequence
14 R S 0.783555 Sequence					14 K S 0.895875 Sequence			14 R S 0.713784 Sequence			14 R S 0.713784 Sequence
15 E . 0.041613 Sequence					15 E . 0.032435 Sequence			15 E . 0.031063 Sequence			15 E . 0.031063 Sequence
16 F S 0.875512 Sequence					16 F S 0.900014 Sequence			16 F S 0.729805 Sequence			16 F S 0.729805 Sequence
17 S . 0.023858 Sequence					17 S . 0.024100 Sequence			17 S . 0.023936 Sequence			17 S . 0.023936 Sequence
18 S . 0.029989 Sequence					18 S . 0.046363 Sequence			18 S . 0.097252 Sequence			18 S . 0.097252 Sequence
19 E . 0.050518 Sequence					19 E . 0.045649 Sequence			19 E . 0.045552 Sequence			19 E . 0.045552 Sequence
20 Q . 0.414140 Sequence					20 Q S 0.536237 Sequence			20 Q . 0.414140 Sequence			20 Q . 0.414140 Sequence
21 T . 0.234700 Sequence					21 T . 0.057554 Sequence			21 T . 0.234700 Sequence			21 T . 0.234700 Sequence
22 R S 0.685059 Sequence					22 R S 0.697158 Sequence			22 R S 0.685059 Sequence			22 R S 0.685059 Sequence
23 A S 0.570656 Sequence					23 A S 0.570656 Sequence			23 A S 0.570656 Sequence			23 A S 0.570656 Sequence
24 N . 0.034826 Sequence					24 N . 0.034826 Sequence			24 N . 0.034826 Sequence			24 N . 0.034826 Sequence
25 S . 0.026598 Sequence					25 S . 0.026598 Sequence			25 S . 0.026598 Sequence			25 S . 0.026598 Sequence
26 P . 0.028769 Sequence					26 P . 0.028769 Sequence			26 P . 0.028769 Sequence			26 P . 0.028769 Sequence
27 T . 0.045840 Sequence					27 T . 0.050669 Sequence			27 T . 0.045840 Sequence			27 T . 0.045840 Sequence
28 R S 0.675853 Sequence					28 R S 0.542080 Sequence			28 R S 0.675853 Sequence			28 R S 0.675853 Sequence
29 R S 0.804314 Sequence					29 R S 0.845957 Sequence			29 R S 0.804314 Sequence			29 R S 0.804314 Sequence
30 E . 0.028110 Sequence					30 E . 0.027183 Sequence			30 E . 0.028110 Sequence			30 E . 0.028110 Sequence
31 L S 0.919384 Sequence					31 L S 0.925946 Sequence			31 L S 0.919384 Sequence			31 L S 0.919384 Sequence
32 Q . 0.027580 Sequence					32 Q . 0.030239 Sequence			32 Q . 0.027580 Sequence			32 Q . 0.027580 Sequence
33 V S 0.960438 Sequence					33 V S 0.959144 Sequence			33 V S 0.960438 Sequence			33 V S 0.960438 Sequence
34 W S 0.938410 Sequence					34 W S 0.952925 Sequence			34 W S 0.938410 Sequence			34 W S 0.938410 Sequence
35 G . 0.039313 Sequence					35 S . 0.032786 Sequence			35 G . 0.039313 Sequence			35 G . 0.039313 Sequence
36 R S 0.875287 Sequence					36 R S 0.943007 Sequence			36 R S 0.875287 Sequence			36 R S 0.875287 Sequence
37 D . 0.086489 Sequence					37 D . 0.119630 Sequence			37 D . 0.077633 Sequence			37 D . 0.077633 Sequence
38 N . 0.056382 Sequence					38 N . 0.050030 Sequence			38 N . 0.034125 Sequence			38 N . 0.034125 Sequence
39 N . 0.025197 Sequence					39 N . 0.022690 Sequence			39 N . 0.023562 Sequence			39 N . 0.023562 Sequence
40 S . 0.055720 Sequence					40 S . 0.038930 Sequence			40 S . 0.055567 Sequence			40 S . 0.055567 Sequence
41 P . 0.032417 Sequence					41 P . 0.035507 Sequence			41 P . 0.029678 Sequence			41 P . 0.029678 Sequence
42 S . 0.048965 Sequence					42 S . 0.080251 Sequence			42 S . 0.055756 Sequence			42 S . 0.055756 Sequence
43 E S 0.528752 Sequence					43 E . 0.384312 Sequence			43 E . 0.354286 Sequence			43 E . 0.354286 Sequence
44 A S 0.740365 Sequence					44 A S 0.729189 Sequence			44 A S 0.729189 Sequence			44 A S 0.729189 Sequence
45 G . 0.044522 Sequence					45 R . 0.347358 Sequence			45 R . 0.347358 Sequence			45 R . 0.347358 Sequence
46 A . 0.063708 Sequence					46 A . 0.111915 Sequence			46 A . 0.111915 Sequence			46 A . 0.111915 Sequence
47 D . 0.025516 Sequence					47 D . 0.024340 Sequence			47 D . 0.024340 Sequence			47 D . 0.024340 Sequence
48 R S 0.847070 Sequence					48 R S 0.804331 Sequence			48 R S 0.804331 Sequence			48 R S 0.804331 Sequence
49 Q . 0.038202 Sequence					49 Q . 0.032671 Sequence			49 Q . 0.032671 Sequence			49 Q . 0.032671 Sequence
50 G . 0.031266 Sequence					50 R . 0.072459 Sequence			50 R . 0.072459 Sequence			50 R . 0.072459 Sequence
51 T . 0.023877 Sequence					51 T . 0.025243 Sequence			51 T . 0.025243 Sequence			51 T . 0.025243 Sequence
52 V S 0.740198 Sequence					52 V S 0.922907 Sequence			52 V S 0.922907 Sequence			52 V S 0.922907 Sequence
53 S . 0.074919 Sequence					53 S . 0.069718 Sequence			53 S . 0.069718 Sequence			53 S . 0.069718 Sequence
54 F S 0.927193 Sequence					54 F S 0.844828 Sequence			54 F S 0.844828 Sequence			54 F S 0.844828 Sequence
55 N . 0.024072 Sequence					55 N . 0.023320 Sequence			55 N . 0.023320 Sequence			55 N . 0.023320 Sequence
56 F . 0.330528 Sequence					56 F . 0.396347 Sequence			56 F . 0.396347 Sequence			56 F . 0.396347 Sequence
57 P . 0.032944 Sequence					57 P . 0.084789 Sequence			57 P . 0.084789 Sequence			57 P . 0.084789 Sequence
58 Q . 0.047137 Sequence					58 Q . 0.044882 Sequence			58 Q . 0.044882 Sequence			58 Q . 0.044882 Sequence
59 V S 0.968742 Sequence					59 V S 0.968742 Sequence			59 V S 0.968742 Sequence			59 V S 0.968742 Sequence
60 T . 0.098371 Sequence					60 T . 0.098371 Sequence			60 T . 0.098371 Sequence			60 T . 0.098371 Sequence
61 L S 0.963565 Sequence					61 L S 0.963565 Sequence			61 L S 0.963565 Sequence			61 L S 0.963565 Sequence
62 W S 0.942803 Sequence					62 W S 0.942803 Sequence			62 W S 0.942803 Sequence			62 W S 0.942803 Sequence
63 Q . 0.027818 Sequence					63 Q . 0.027818 Sequence			63 Q . 0.027818 Sequence			63 Q . 0.027818 Sequence
64 R . 0.340248 Sequence					64 R . 0.333279 Sequence			64 R . 0.282584 Sequence			64 R . 0.291126 Sequence
65 P . 0.025585 Sequence					65 P . 0.023783 Sequence			65 P . 0.024835 Sequence			65 P . 0.024206 Sequence
66 L S 0.614187 Sequence					66 L . 0.227559 Sequence			66 L S 0.613542 Sequence			66 L . 0.452543 Sequence
67 V . 0.338615 Sequence			HLA-B57		67 V . 0.283004 Sequence			67 V . 0.392428 Sequence			67 V . 0.282979 Sequence
68 T . 0.071983 Sequence			HLA-B57		68 T . 0.062183 Sequence			68 T . 0.072572 Sequence			68 T . 0.063718 Sequence
69 I S 0.857187 Sequence			HLA-B57		69 I S 0.818228 Sequence			69 I S 0.838042 Sequence			69 I S 0.829500 Sequence
70 K S 0.574407 Sequence			HLA-B57		70 K S 0.646769 Sequence			70 K S 0.586248 Sequence			70 K . 0.451877 Sequence
71 I S 0.973364 Sequence			HLA-B57		71 I S 0.975808 Sequence			71 I S 0.976480 Sequence			71 I S 0.975689 Sequence
72 G . 0.108235 Sequence			HLA-B57		72 R S 0.727288 Sequence			72 E . 0.053900 Sequence			72 K S 0.832640 Sequence
73 G . 0.051689 Sequence			HLA-B57		73 R S 0.817245 Sequence			73 G . 0.128341 Sequence			73 G . 0.141139 Sequence
74 Q . 0.035443 Sequence			HLA-B57		74 Q . 0.045646 Sequence			74 Q . 0.031605 Sequence			74 Q . 0.033560 Sequence
75 L S 0.922750 Sequence			HLA-B57		75 L S 0.858595 Sequence			75 L S 0.933105 Sequence			75 L S 0.929842 Sequence
76 K S 0.954306 Sequence					76 K S 0.692173 Sequence			76 K S 0.694464 Sequence			76 K S 0.776021 Sequence
77 E . 0.057083 Sequence					77 E . 0.027082 Sequence			77 E . 0.044590 Sequence			77 E . 0.036698 Sequence
78 A S 0.546666 Sequence					78 A . 0.392155 Sequence			78 A S 0.590317 Sequence			78 A S 0.684696 Sequence
79 L . 0.157324 Sequence					79 L S 0.593183 Sequence			79 L . 0.251925 Sequence			79 L . 0.172769 Sequence
80 L S 0.899670 Sequence					80 L S 0.962365 Sequence			80 L S 0.884323 Sequence			80 L S 0.906624 Sequence
81 D . 0.033487 Sequence					81 D . 0.035125 Sequence			81 D . 0.035136 Sequence			81 D . 0.035136 Sequence
82 T . 0.072886 Sequence					82 T . 0.109440 Sequence			82 T . 0.109440 Sequence			82 T . 0.109440 Sequence
83 G . 0.026276 Sequence					83 R . 0.072503 Sequence			83 R . 0.072503 Sequence			83 R . 0.072503 Sequence
84 A . 0.074162 Sequence					84 A . 0.172445 Sequence			84 A . 0.172445 Sequence			84 A . 0.172445 Sequence
85 D . 0.059565 Sequence					85 D . 0.048038 Sequence			85 D . 0.048038 Sequence			85 D . 0.048038 Sequence
86 D . 0.049612 Sequence					86 D . 0.048988 Sequence			86 D . 0.048988 Sequence			86 D . 0.048988 Sequence
87 T . 0.079939 Sequence					87 T . 0.046585 Sequence			87 T . 0.046585 Sequence			87 T . 0.046585 Sequence
88 V S 0.528355 Sequence					88 V . 0.372636 Sequence			88 V . 0.372636 Sequence			88 V . 0.372636 Sequence
89 L S 0.885881 Sequence					89 L S 0.786103 Sequence			89 L S 0.786103 Sequence			89 L S 0.786103 Sequence
90 E . 0.033209 Sequence					90 E . 0.068064 Sequence			90 E . 0.068064 Sequence			90 E . 0.068064 Sequence
91 E . 0.121763 Sequence					91 E . 0.102482 Sequence			91 E . 0.102482 Sequence			91 E . 0.102482 Sequence
92 M S 0.937086 Sequence					92 M S 0.926618 Sequence			92 M S 0.926618 Sequence			92 M S 0.926618 Sequence
93 S . 0.024358 Sequence					93 S . 0.023794 Sequence			93 S . 0.023794 Sequence			93 S . 0.023794 Sequence
94 L S 0.741547 Sequence					94 L S 0.767712 Sequence			94 L S 0.767712 Sequence			94 L S 0.767712 Sequence
95 P . 0.038539 Sequence					95 P . 0.042817 Sequence			95 P . 0.042817 Sequence			95 P . 0.042817 Sequence
96 G . 0.060419 Sequence					96 R S 0.553055 Sequence			96 R . 0.485750 Sequence			96 R . 0.499053 Sequence
97 R . 0.042972 Sequence					97 R . 0.041455 Sequence			97 R . 0.052848 Sequence			97 R . 0.043719 Sequence
98 W S 0.767707 Sequence					98 W . 0.348204 Sequence			98 W . 0.413522 Sequence			98 W . 0.316799 Sequence
99 K . 0.070108 Sequence					99 K . 0.059837 Sequence			99 K . 0.059166 Sequence			99 K . 0.051451 Sequence
100 P . 0.052211 Sequence					100 P . 0.027305 Sequence			100 P . 0.029852 Sequence			100 P . 0.029553 Sequence
101 K S 0.907759 Sequence			HLA-B57		101 K S 0.739139 Sequence			101 K S 0.626397 Sequence			101 K S 0.628493 Sequence
102 M S 0.715215 Sequence			HLA-B57		102 M S 0.775263 Sequence			102 M S 0.808331 Sequence			102 M S 0.766515 Sequence
103 I . 0.055958 Sequence			HLA-B57		103 I . 0.266573 Sequence			103 I . 0.245542 Sequence			103 I . 0.177026 Sequence
104 G . 0.278975 Sequence			HLA-B57		104 R S 0.889784 Sequence			104 E . 0.102810 Sequence			104 K S 0.953537 Sequence
105 G . 0.024639 Sequence			HLA-B57		105 R . 0.140246 Sequence			105 R . 0.309859 Sequence			105 R . 0.324575 Sequence
106 I . 0.050595 Sequence			HLA-B57		106 I . 0.063009 Sequence			106 I . 0.061285 Sequence			106 I . 0.064627 Sequence
107 G . 0.033236 Sequence			HLA-B57 OVERLAP		107 R . 0.120224 Sequence			107 R . 0.165090 Sequence			107 R . 0.154124 Sequence
108 G . 0.026181 Sequence			HLA-B57		108 G . 0.024937 Sequence			108 S . 0.023286 Sequence			108 S . 0.024176 Sequence
109 F S 0.629141 Sequence			HLA-B57		109 F . 0.169919 Sequence			109 F S 0.520463 Sequence			109 F . 0.393556 Sequence
110 I . 0.241195 Sequence			HLA-B57		110 I . 0.110762 Sequence			110 I . 0.182353 Sequence			110 I . 0.234637 Sequence
111 K . 0.346286 Sequence			HLA-B57		111 K S 0.660588 Sequence			111 K S 0.635885 Sequence			111 K . 0.436357 Sequence
112 V S 0.924946 Sequence			HLA-B57		112 V S 0.956575 Sequence			112 V S 0.924273 Sequence			112 V S 0.937079 Sequence
113 R S 0.796493 Sequence			HLA-B57		113 R S 0.806825 Sequence			113 R S 0.715137 Sequence			113 R S 0.715137 Sequence
114 Q . 0.028472 Sequence			HLA-B57		114 Q . 0.052290 Sequence			114 Q . 0.078275 Sequence			114 Q . 0.078275 Sequence
115 Y S 0.740912 Sequence			HLA-B57		115 Y S 0.723099 Sequence			115 Y S 0.842417 Sequence			115 Y S 0.842417 Sequence
116 D . 0.031677 Sequence					116 D . 0.033983 Sequence			116 D . 0.035253 Sequence			116 D . 0.035253 Sequence
117 Q . 0.026421 Sequence					117 Q . 0.023841 Sequence			117 Q . 0.023841 Sequence			117 Q . 0.023841 Sequence
118 I . 0.074195 Sequence					118 I . 0.065783 Sequence			118 I . 0.065783 Sequence			118 I . 0.065783 Sequence
119 L . 0.480617 Sequence					119 L . 0.466639 Sequence			119 L . 0.466639 Sequence			119 L . 0.466639 Sequence
120 I S 0.718808 Sequence					120 I S 0.665514 Sequence			120 I S 0.665514 Sequence			120 I S 0.665514 Sequence
121 E . 0.071696 Sequence					121 E . 0.070692 Sequence			121 E . 0.066079 Sequence			121 E . 0.066079 Sequence
122 I S 0.963848 Sequence					122 I S 0.952992 Sequence			122 I S 0.964997 Sequence			122 I S 0.964997 Sequence
123 C . 0.025015 Sequence					123 C . 0.027491 Sequence			123 C . 0.026369 Sequence			123 C . 0.026369 Sequence
124 G . 0.028730 Sequence					124 R . 0.076278 Sequence			124 R . 0.106375 Sequence			124 R . 0.106375 Sequence
125 H . 0.032529 Sequence					125 H . 0.046140 Sequence			125 H . 0.045460 Sequence			125 H . 0.045460 Sequence
126 K S 0.883379 Sequence			HLA-B35		126 K S 0.901798 Sequence			126 K S 0.820815 Sequence			126 K S 0.820815 Sequence
127 A . 0.084533 Sequence					127 A . 0.036658 Sequence			127 A . 0.039278 Sequence			127 A . 0.039278 Sequence
128 I S 0.512924 Sequence					128 I . 0.319995 Sequence			128 I . 0.185445 Sequence			128 I . 0.185445 Sequence
129 G . 0.027252 Sequence					129 S . 0.023636 Sequence			129 G . 0.024526 Sequence			129 G . 0.024526 Sequence
130 T . 0.026061 Sequence					130 T . 0.029536 Sequence			130 T . 0.025575 Sequence			130 T . 0.025575 Sequence
131 V S 0.654614 Sequence			HLA-B35/A2		131 V S 0.966427 Sequence			131 V S 0.939875 Sequence			131 V S 0.939875 Sequence
132 L S 0.912778 Sequence			HLA-B35/A2		132 L S 0.955848 Sequence			132 L S 0.916183 Sequence			132 L S 0.916183 Sequence
133 V S 0.786989 Sequence			HLA-B35/A2		133 V S 0.686386 Sequence			133 V S 0.880182 Sequence			133 V S 0.880182 Sequence
134 G . 0.030811 Sequence					134 R . 0.095279 Sequence			134 R . 0.194703 Sequence			134 R . 0.194703 Sequence
135 P . 0.025088 Sequence					135 P . 0.027206 Sequence			135 P . 0.024636 Sequence			135 P . 0.024636 Sequence
136 T . 0.023984 Sequence					136 T . 0.023199 Sequence			136 T . 0.023015 Sequence			136 T . 0.023015 Sequence
137 P . 0.024793 Sequence					137 P . 0.024998 Sequence			137 P . 0.024425 Sequence			137 P . 0.024425 Sequence
138 V S 0.699042 Sequence					138 V . 0.420714 Sequence			138 V . 0.420714 Sequence			138 V . 0.420714 Sequence
139 N . 0.085588 Sequence					139 N . 0.056421 Sequence			139 N . 0.056421 Sequence			139 N . 0.056421 Sequence
140 I . 0.417071 Sequence					140 I S 0.502236 Sequence			140 I S 0.502236 Sequence			140 I S 0.502236 Sequence
141 I S 0.786655 Sequence					141 I S 0.970616 Sequence			141 I S 0.970616 Sequence			141 I S 0.970616 Sequence
142 G . 0.453235 Sequence					142 R S 0.959934 Sequence			142 R S 0.952311 Sequence			142 R S 0.952311 Sequence
143 R S 0.637543 Sequence					143 R S 0.745792 Sequence			143 R S 0.846267 Sequence			143 R S 0.846267 Sequence
144 N . 0.494399 Sequence					144 N . 0.390369 Sequence			144 N . 0.373057 Sequence			144 N . 0.373057 Sequence
145 L . 0.405868 Sequence					145 L . 0.259076 Sequence			145 L . 0.346806 Sequence			145 L . 0.346806 Sequence
146 L . 0.239899 Sequence					146 L . 0.149365 Sequence			146 L . 0.140876 Sequence			146 L . 0.140876 Sequence
147 T . 0.035827 Sequence					147 T . 0.030462 Sequence			147 T . 0.028494 Sequence			147 T . 0.028494 Sequence
148 Q . 0.104748 Sequence					148 Q . 0.125090 Sequence			148 Q . 0.127872 Sequence			148 Q . 0.127872 Sequence
149 I S 0.806282 Sequence					149 I S 0.966295 Sequence			149 I S 0.959886 Sequence			149 I S 0.959886 Sequence
150 G . 0.132713 Sequence					150 S . 0.089885 Sequence			150 G . 0.126960 Sequence			150 G . 0.126960 Sequence
151 C . 0.027492 Sequence					151 C . 0.033749 Sequence			151 C . 0.027492 Sequence			151 C . 0.027492 Sequence
152 T . 0.148877 Sequence					152 T . 0.209819 Sequence			152 T . 0.148877 Sequence			152 T . 0.148877 Sequence
153 L S 0.966323 Sequence					153 L S 0.975250 Sequence			153 L S 0.966323 Sequence			153 L S 0.966323 Sequence
154 N . 0.028926 Sequence					154 N . 0.025110 Sequence			154 N . 0.028926 Sequence			154 N . 0.028926 Sequence
155 F S 0.673396 Sequence					155 F . 0.482841 Sequence			155 F S 0.673396 Sequence			155 F S 0.673396 Sequence
156 P . 0.023871 Sequence					156 P . 0.025734 Sequence			156 P . 0.023871 Sequence			156 P . 0.023871 Sequence
157 I . 0.086346 Sequence					157 I . 0.107278 Sequence			157 I . 0.086346 Sequence			157 I . 0.086346 Sequence
158 S . 0.026131 Sequence					158 S . 0.026544 Sequence			158 S . 0.026131 Sequence			158 S . 0.026131 Sequence
159 P . 0.031792 Sequence					159 P . 0.031792 Sequence			159 P . 0.031792 Sequence			159 P . 0.031792 Sequence
160 I S 0.928169 Sequence					160 I S 0.928169 Sequence			160 I S 0.928169 Sequence			160 I S 0.928169 Sequence
161 E . 0.042613 Sequence					161 E . 0.042613 Sequence			161 E . 0.042613 Sequence			161 E . 0.042613 Sequence
162 T . 0.039801 Sequence					162 T . 0.038474 Sequence			162 T . 0.038474 Sequence			162 T . 0.038474 Sequence
163 V S 0.956915 Sequence					163 V S 0.916034 Sequence			163 V S 0.916034 Sequence			163 V S 0.916034 Sequence
164 P . 0.097603 Sequence			HLA-B35/OVERlap/B35		164 P . 0.047351 Sequence			164 P . 0.047351 Sequence			164 P . 0.047351 Sequence
165 V S 0.965062 Sequence			HLA-B35		165 V S 0.963989 Sequence			165 V S 0.963989 Sequence			165 V S 0.963989 Sequence
166 K S 0.975546 Sequence			HLA-B35		166 K S 0.976213 Sequence			166 K S 0.976213 Sequence			166 K S 0.976213 Sequence
167 L S 0.977262 Sequence			HLA-B35		167 L S 0.973207 Sequence			167 L S 0.973207 Sequence			167 L S 0.973207 Sequence
168 K S 0.700114 Sequence			HLA-B35		168 K S 0.631844 Sequence			168 K S 0.631844 Sequence			168 K S 0.631844 Sequence
169 P . 0.158341 Sequence			HLA-B35		169 P . 0.272397 Sequence			169 P . 0.272397 Sequence			169 P . 0.272397 Sequence
170 G . 0.030166 Sequence			HLA-B35		170 R . 0.060164 Sequence			170 R . 0.060164 Sequence			170 R . 0.060164 Sequence
171 M S 0.608262 Sequence			HLA-B35		171 I S 0.684669 Sequence			171 I S 0.684669 Sequence			171 I S 0.684669 Sequence
172 D . 0.027008 Sequence					172 D . 0.024256 Sequence			172 D . 0.024256 Sequence			172 D . 0.024256 Sequence
173 G . 0.028921 Sequence					173 G . 0.026386 Sequence			173 G . 0.026386 Sequence			173 G . 0.026386 Sequence
174 P . 0.056117 Sequence					174 P . 0.073477 Sequence			174 P . 0.073477 Sequence			174 P . 0.073477 Sequence
175 K . 0.136637 Sequence					175 K . 0.233277 Sequence			175 K . 0.233277 Sequence			175 K . 0.233277 Sequence
176 V S 0.865373 Sequence					176 V S 0.945146 Sequence			176 V S 0.945146 Sequence			176 V S 0.945146 Sequence
177 K S 0.763614 Sequence					177 K S 0.955120 Sequence			177 K S 0.955120 Sequence			177 K S 0.955120 Sequence
178 Q . 0.341223 Sequence					178 Q . 0.220525 Sequence			178 Q . 0.220525 Sequence			178 Q . 0.220525 Sequence
179 W S 0.799909 Sequence					179 W S 0.805184 Sequence			179 W S 0.805184 Sequence			179 W S 0.805184 Sequence
180 P . 0.024999 Sequence					180 P . 0.024999 Sequence			180 P . 0.024999 Sequence			180 P . 0.024999 Sequence
181 L S 0.954525 Sequence					181 L S 0.954525 Sequence			181 L S 0.954525 Sequence			181 L S 0.954525 Sequence
182 T . 0.033235 Sequence					182 T . 0.033235 Sequence			182 T . 0.033235 Sequence			182 T . 0.033235 Sequence
183 E . 0.030308 Sequence					183 E . 0.030308 Sequence			183 E . 0.030308 Sequence			183 E . 0.030308 Sequence
184 E . 0.036455 Sequence					184 E . 0.036455 Sequence			184 E . 0.036455 Sequence			184 E . 0.036455 Sequence
185 K S 0.856193 Sequence					185 K S 0.856193 Sequence			185 K S 0.856193 Sequence			185 K S 0.856193 Sequence
186 I . 0.168242 Sequence					186 I . 0.168242 Sequence			186 I . 0.168242 Sequence			186 I . 0.168242 Sequence
187 K . 0.428248 Sequence					187 K . 0.428248 Sequence			187 K . 0.428248 Sequence			187 K . 0.428248 Sequence
188 A . 0.181214 Sequence			HLA-A3		188 A . 0.286215 Sequence			188 A . 0.286215 Sequence			188 A . 0.286215 Sequence
189 L . 0.425777 Sequence			HLA-A3		189 L . 0.369007 Sequence			189 L . 0.369007 Sequence			189 L . 0.369007 Sequence
190 V S 0.864508 Sequence			HLA-A3		190 V S 0.862469 Sequence			190 V S 0.862469 Sequence			190 V S 0.862469 Sequence
191 E . 0.025802 Sequence			HLA-A3		191 E . 0.025566 Sequence			191 E . 0.025566 Sequence			191 E . 0.025566 Sequence
192 I S 0.825742 Sequence			HLA-A3		192 I S 0.674268 Sequence			192 I S 0.674268 Sequence			192 I S 0.674268 Sequence
193 C . 0.024317 Sequence			HLA-A3		193 C . 0.024114 Sequence			193 C . 0.024114 Sequence			193 C . 0.024114 Sequence
194 T . 0.061243 Sequence			HLA-A3		194 T . 0.067664 Sequence			194 T . 0.067664 Sequence			194 T . 0.067664 Sequence
195 E . 0.040687 Sequence			HLA-A3		195 E . 0.034325 Sequence			195 E . 0.034325 Sequence			195 E . 0.034325 Sequence
196 M S 0.975073 Sequence			HLA-A3		196 I S 0.973912 Sequence			196 I S 0.973912 Sequence			196 I S 0.973912 Sequence
197 E . 0.028516 Sequence			HLA-A2/B35		197 E . 0.025345 Sequence			197 E . 0.025345 Sequence			197 E . 0.025345 Sequence
198 K S 0.508695 Sequence			HLA-A2/B35		198 R . 0.164242 Sequence			198 R . 0.164242 Sequence			198 R . 0.164242 Sequence
199 E . 0.022821 Sequence					199 E . 0.023384 Sequence			199 E . 0.023384 Sequence			199 E . 0.023384 Sequence
200 G . 0.034854 Sequence					200 E . 0.028141 Sequence			200 E . 0.028141 Sequence			200 E . 0.028141 Sequence
201 K . 0.048518 Sequence					201 K . 0.122969 Sequence			201 K . 0.122969 Sequence			201 K . 0.122969 Sequence
202 I S 0.545861 Sequence					202 I . 0.422646 Sequence			202 I . 0.422646 Sequence			202 I . 0.422646 Sequence
203 S . 0.034054 Sequence					203 S . 0.026735 Sequence			203 S . 0.026735 Sequence			203 S . 0.026735 Sequence
204 K S 0.947126 Sequence					204 K S 0.763971 Sequence			204 K S 0.763971 Sequence			204 K S 0.763971 Sequence
205 I S 0.528590 Sequence					205 I S 0.912768 Sequence			205 I S 0.912768 Sequence			205 I S 0.912768 Sequence
206 G . 0.043214 Sequence					206 R . 0.351104 Sequence			206 R . 0.351104 Sequence			206 R . 0.351104 Sequence
207 P . 0.028251 Sequence					207 P . 0.048850 Sequence			207 P . 0.048850 Sequence			207 P . 0.048850 Sequence
208 E . 0.023840 Sequence					208 E . 0.023201 Sequence			208 E . 0.023201 Sequence			208 E . 0.023201 Sequence
209 N . 0.026333 Sequence					209 N . 0.025718 Sequence			209 N . 0.025718 Sequence			209 N . 0.025718 Sequence
210 P . 0.031485 Sequence					210 P . 0.026496 Sequence			210 P . 0.026496 Sequence			210 P . 0.026496 Sequence
211 Y S 0.939193 Sequence					211 Y S 0.875099 Sequence			211 Y S 0.875099 Sequence			211 Y S 0.875099 Sequence
212 N . 0.023090 Sequence			HLA-B35		212 N . 0.023261 Sequence			212 N . 0.023261 Sequence			212 N . 0.023261 Sequence
213 T . 0.025963 Sequence			HLA-B35		213 T . 0.038958 Sequence			213 T . 0.038958 Sequence			213 T . 0.038958 Sequence
214 P . 0.283201 Sequence			B35		214 P . 0.248484 Sequence			214 P . 0.248484 Sequence			214 P . 0.248484 Sequence
215 V S 0.920063 Sequence			B35		215 V S 0.920063 Sequence			215 V S 0.920063 Sequence			215 V S 0.920063 Sequence
216 F S 0.800856 Sequence			HLA-B35/OVERLAP		216 F S 0.800856 Sequence			216 F S 0.800856 Sequence			216 F S 0.800856 Sequence
217 A S 0.844705 Sequence			HLA-B57		217 A S 0.844705 Sequence			217 A S 0.844705 Sequence			217 A S 0.844705 Sequence
218 I S 0.749248 Sequence			HLA-B57		218 I S 0.749248 Sequence			218 I S 0.749248 Sequence			218 I S 0.749248 Sequence
219 K S 0.937256 Sequence			HLA-B57		219 K S 0.937256 Sequence			219 K S 0.937256 Sequence			219 K S 0.937256 Sequence
220 K S 0.873111 Sequence			HLA-B57		220 K S 0.873111 Sequence			220 K S 0.873111 Sequence			220 K S 0.873111 Sequence
221 K S 0.958197 Sequence			HLA-B57		221 K S 0.958197 Sequence			221 K S 0.958197 Sequence			221 K S 0.958197 Sequence
222 D . 0.041488 Sequence			HLA-B57		222 D . 0.041488 Sequence			222 D . 0.041488 Sequence			222 D . 0.041488 Sequence
223 S . 0.022455 Sequence			HLA-B57		223 S . 0.022455 Sequence			223 S . 0.022455 Sequence			223 S . 0.022455 Sequence
224 T . 0.024176 Sequence			HLA-B57		224 T . 0.024176 Sequence			224 T . 0.024176 Sequence			224 T . 0.024176 Sequence
225 K S 0.724865 Sequence			HLA-B57		225 K S 0.724865 Sequence			225 K S 0.724865 Sequence			225 K S 0.724865 Sequence
226 W S 0.862096 Sequence			HLA-B57		226 W S 0.862096 Sequence			226 W S 0.862096 Sequence			226 W S 0.862096 Sequence
227 R . 0.370750 Sequence					227 R . 0.370750 Sequence			227 R . 0.370750 Sequence			227 R . 0.370750 Sequence
228 K S 0.533023 Sequence					228 K S 0.533023 Sequence			228 K S 0.533023 Sequence			228 K S 0.533023 Sequence
229 L . 0.364158 Sequence					229 L . 0.364158 Sequence			229 L . 0.364158 Sequence			229 L . 0.364158 Sequence
230 V . 0.486888 Sequence					230 V . 0.486888 Sequence			230 V . 0.486888 Sequence			230 V . 0.486888 Sequence
231 D . 0.036256 Sequence					231 D . 0.036256 Sequence			231 D . 0.036256 Sequence			231 D . 0.036256 Sequence
232 F S 0.695698 Sequence					232 F S 0.695698 Sequence			232 F S 0.695698 Sequence			232 F S 0.695698 Sequence
233 R . 0.079498 Sequence					233 R . 0.079498 Sequence			233 R . 0.079498 Sequence			233 R . 0.079498 Sequence
234 E . 0.033898 Sequence					234 E . 0.033898 Sequence			234 E . 0.033898 Sequence			234 E . 0.033898 Sequence
235 L S 0.768562 Sequence					235 L S 0.768562 Sequence			235 L S 0.768562 Sequence			235 L S 0.768562 Sequence
236 N . 0.182702 Sequence					236 N . 0.182702 Sequence			236 N . 0.182702 Sequence			236 N . 0.182702 Sequence
237 K S 0.687308 Sequence					237 K S 0.687308 Sequence			237 K S 0.687308 Sequence			237 K S 0.687308 Sequence
238 R . 0.286910 Sequence					238 R . 0.286910 Sequence			238 R . 0.286910 Sequence			238 R . 0.286910 Sequence
239 T . 0.028828 Sequence					239 T . 0.028828 Sequence			239 T . 0.028828 Sequence			239 T . 0.028828 Sequence
240 Q . 0.062722 Sequence					240 Q . 0.065433 Sequence			240 Q . 0.065433 Sequence			240 Q . 0.065433 Sequence
241 D . 0.055928 Sequence					241 D . 0.033358 Sequence			241 D . 0.033358 Sequence			241 D . 0.033358 Sequence
242 F S 0.878771 Sequence					242 F S 0.835492 Sequence			242 F S 0.835492 Sequence			242 F S 0.835492 Sequence
243 W . 0.232798 Sequence					243 W . 0.234879 Sequence			243 W . 0.234879 Sequence			243 W . 0.234879 Sequence
244 E . 0.022962 Sequence					244 E . 0.022927 Sequence			244 E . 0.022927 Sequence			244 E . 0.022927 Sequence
245 V S 0.976501 Sequence					245 V S 0.975141 Sequence			245 V S 0.975141 Sequence			245 V S 0.975141 Sequence
246 Q . 0.082675 Sequence					246 Q . 0.075085 Sequence			246 Q . 0.075247 Sequence			246 Q . 0.075085 Sequence
247 L S 0.973002 Sequence					247 L S 0.970122 Sequence			247 L S 0.974674 Sequence			247 L S 0.970122 Sequence
248 G . 0.035443 Sequence					248 R . 0.093981 Sequence			248 R . 0.137971 Sequence			248 R . 0.093981 Sequence
249 I S 0.794106 Sequence					249 I S 0.904714 Sequence			249 I S 0.931477 Sequence			249 I S 0.904714 Sequence
250 P . 0.022944 Sequence					250 P . 0.022502 Sequence			250 P . 0.022606 Sequence			250 P . 0.022502 Sequence
251 H . 0.031289 Sequence					251 H . 0.029243 Sequence			251 H . 0.028584 Sequence			251 H . 0.029243 Sequence
252 P . 0.160231 Sequence					252 P . 0.077920 Sequence			252 P . 0.073532 Sequence			252 P . 0.077920 Sequence
253 A S 0.658422 Sequence					253 A S 0.592002 Sequence			253 A S 0.696450 Sequence			253 A S 0.592002 Sequence
254 G . 0.117210 Sequence					254 R S 0.778089 Sequence			254 E . 0.044616 Sequence			254 R S 0.778089 Sequence
255 L S 0.719307 Sequence					255 L S 0.971678 Sequence			255 L S 0.972592 Sequence			255 L S 0.971678 Sequence
256 K S 0.751601 Sequence					256 K S 0.565860 Sequence			256 K S 0.644346 Sequence			256 K S 0.565860 Sequence
257 K S 0.964002 Sequence					257 K S 0.954475 Sequence			257 K S 0.957854 Sequence			257 K S 0.954475 Sequence
258 K S 0.820717 Sequence					258 K S 0.632342 Sequence			258 K S 0.529150 Sequence			258 K S 0.632342 Sequence
259 K S 0.802786 Sequence					259 K S 0.688790 Sequence			259 K S 0.800432 Sequence			259 K S 0.620266 Sequence
260 S . 0.026772 Sequence					260 S . 0.025116 Sequence			260 S . 0.028022 Sequence			260 S . 0.027572 Sequence
261 V . 0.161535 Sequence					261 V S 0.729304 Sequence			261 V . 0.296845 Sequence			261 V S 0.676205 Sequence
262 T . 0.085736 Sequence			HLA-B57/B35		262 T . 0.057898 Sequence			262 T . 0.065495 Sequence			262 T . 0.078062 Sequence
263 V S 0.832191 Sequence			HLA-B57/B35		263 V S 0.845849 Sequence			263 V S 0.832191 Sequence			263 V S 0.832191 Sequence
264 L S 0.918427 Sequence			HLA-B57/B35		264 L S 0.940266 Sequence			264 L S 0.918427 Sequence			264 L S 0.918427 Sequence
265 D . 0.043777 Sequence			HLA-B57/B35		265 D . 0.043104 Sequence			265 D . 0.043777 Sequence			265 D . 0.043777 Sequence
266 V S 0.760689 Sequence			HLA-B57/B35		266 V S 0.868709 Sequence			266 V S 0.760689 Sequence			266 V S 0.760689 Sequence
267 G . 0.027289 Sequence			HLA-B57/B35		267 S . 0.026303 Sequence			267 G . 0.027289 Sequence			267 G . 0.027289 Sequence
268 D . 0.025892 Sequence			HLA-B57/B35		268 D . 0.033248 Sequence			268 D . 0.025892 Sequence			268 D . 0.025892 Sequence
269 A . 0.167317 Sequence			HLA-B57/B35		269 A . 0.284151 Sequence			269 A . 0.167317 Sequence			269 A . 0.167317 Sequence
270 Y S 0.918695 Sequence			HLA-B57/B35		270 Y S 0.959224 Sequence			270 Y S 0.918695 Sequence			270 Y S 0.918695 Sequence
271 F S 0.964295 Sequence					271 F S 0.942637 Sequence			271 F S 0.964295 Sequence			271 F S 0.964295 Sequence
272 S . 0.025353 Sequence					272 S . 0.023814 Sequence			272 S . 0.024864 Sequence			272 S . 0.024864 Sequence
273 V S 0.907625 Sequence			B35		273 V S 0.960976 Sequence			273 V S 0.928285 Sequence			273 V S 0.928285 Sequence
274 P . 0.029694 Sequence			B35		274 P . 0.033519 Sequence			274 P . 0.028988 Sequence			274 P . 0.028988 Sequence
275 L S 0.916614 Sequence			B35		275 L S 0.913677 Sequence			275 L S 0.898011 Sequence			275 L S 0.898011 Sequence
276 D . 0.033714 Sequence			B35		276 D . 0.033638 Sequence			276 D . 0.033638 Sequence			276 D . 0.033638 Sequence
277 E . 0.052170 Sequence			B35		277 E . 0.045437 Sequence			277 E . 0.045437 Sequence			277 E . 0.045437 Sequence
278 D . 0.027686 Sequence			B35		278 D . 0.025469 Sequence			278 D . 0.025469 Sequence			278 D . 0.025469 Sequence
279 F . 0.185737 Sequence			B35		279 F . 0.192845 Sequence			279 F . 0.192845 Sequence			279 F . 0.192845 Sequence
280 R . 0.086806 Sequence			B35		280 K . 0.223886 Sequence			280 K . 0.223886 Sequence			280 K . 0.223886 Sequence
281 K S 0.936765 Sequence			HLA-B57B35		281 K S 0.949266 Sequence			281 K S 0.949266 Sequence			281 K S 0.949266 Sequence
282 Y S 0.970536 Sequence			HLA-B57B35		282 Y S 0.972853 Sequence			282 Y S 0.972853 Sequence			282 Y S 0.972853 Sequence
283 T . 0.056579 Sequence			HLA-B57		283 T . 0.056114 Sequence			283 T . 0.056114 Sequence			283 T . 0.056114 Sequence
284 A . 0.279347 Sequence			HLA-B57		284 A . 0.300131 Sequence			284 A . 0.300131 Sequence			284 A . 0.300131 Sequence
285 F S 0.698477 Sequence			HLA-B57		285 F S 0.742676 Sequence			285 F S 0.742676 Sequence			285 F S 0.742676 Sequence
286 T . 0.027754 Sequence			HLA-B57		286 T . 0.030334 Sequence			286 T . 0.030334 Sequence			286 T . 0.030334 Sequence
287 I S 0.634014 Sequence			HLA-B57		287 I . 0.191968 Sequence			287 I . 0.191968 Sequence			287 I . 0.191968 Sequence
288 P . 0.146545 Sequence			HLA-B57		288 P . 0.143180 Sequence			288 P . 0.155816 Sequence			288 P . 0.155816 Sequence
289 S . 0.141089 Sequence			HLA-B57		289 S . 0.101791 Sequence			289 S . 0.057701 Sequence			289 S . 0.057701 Sequence
290 I S 0.839648 Sequence			HLA-B57		290 I S 0.845710 Sequence			290 I S 0.755304 Sequence			290 I S 0.755304 Sequence
291 N . 0.048916 Sequence					291 N . 0.054266 Sequence			291 N . 0.053801 Sequence			291 N . 0.053801 Sequence
292 N . 0.070264 Sequence					292 N . 0.066938 Sequence			292 N . 0.058627 Sequence			292 N . 0.058627 Sequence
293 E . 0.025077 Sequence					293 E . 0.024772 Sequence			293 E . 0.025130 Sequence			293 E . 0.025130 Sequence
294 T . 0.033190 Sequence					294 T . 0.032745 Sequence			294 T . 0.033448 Sequence			294 T . 0.033448 Sequence
295 P . 0.176025 Sequence					295 P . 0.333938 Sequence			295 P . 0.262442 Sequence			295 P . 0.262442 Sequence
296 G . 0.027716 Sequence					296 E . 0.024131 Sequence			296 R . 0.084607 Sequence			296 R . 0.084607 Sequence
297 I S 0.514924 Sequence					297 I S 0.805791 Sequence			297 I S 0.767902 Sequence			297 I S 0.767902 Sequence
298 R . 0.065336 Sequence					298 R . 0.055657 Sequence			298 R . 0.049943 Sequence			298 R . 0.049943 Sequence
299 Y S 0.788132 Sequence					299 Y S 0.793365 Sequence			299 Y S 0.771243 Sequence			299 Y S 0.771243 Sequence
300 Q . 0.141184 Sequence					300 Q . 0.032456 Sequence			300 Q . 0.035808 Sequence			300 Q . 0.035808 Sequence
301 Y S 0.975094 Sequence					301 Y S 0.968686 Sequence			301 Y S 0.960015 Sequence			301 Y S 0.960015 Sequence
302 N . 0.066493 Sequence					302 N . 0.081347 Sequence			302 N . 0.075277 Sequence			302 N . 0.075277 Sequence
303 V . 0.392760 Sequence					303 V . 0.338464 Sequence			303 V S 0.613604 Sequence			303 V S 0.613604 Sequence
304 L S 0.857480 Sequence					304 L S 0.738091 Sequence			304 L S 0.771463 Sequence			304 L S 0.771463 Sequence
305 P S 0.767257 Sequence					305 P S 0.768435 Sequence			305 P S 0.768435 Sequence			305 P S 0.768435 Sequence
306 Q . 0.057574 Sequence					306 Q . 0.071952 Sequence			306 Q . 0.071952 Sequence			306 Q . 0.071952 Sequence
307 G . 0.112553 Sequence					307 R S 0.652263 Sequence			307 R S 0.652263 Sequence			307 R S 0.652263 Sequence
308 W S 0.792196 Sequence					308 W S 0.909357 Sequence			308 W S 0.909357 Sequence			308 W S 0.909357 Sequence
309 K . 0.252370 Sequence					309 K . 0.274579 Sequence			309 K . 0.274579 Sequence			309 K . 0.274579 Sequence
310 G . 0.086278 Sequence					310 R S 0.581877 Sequence			310 R S 0.581877 Sequence			310 R S 0.581877 Sequence
311 S . 0.025196 Sequence			HLA-B35		311 S . 0.026190 Sequence			311 S . 0.026190 Sequence			311 S . 0.026190 Sequence
312 P . 0.190350 Sequence			HLA-B35		312 P . 0.096749 Sequence			312 P . 0.096749 Sequence			312 P . 0.096749 Sequence
313 A . 0.048258 Sequence			HLA-B35		313 A . 0.041674 Sequence			313 A . 0.041674 Sequence			313 A . 0.041674 Sequence
314 I S 0.825114 Sequence			HLA-B35		314 I S 0.927191 Sequence			314 I S 0.927191 Sequence			314 I S 0.927191 Sequence
315 F S 0.788430 Sequence			HLA-B35		315 F S 0.616129 Sequence			315 F S 0.616129 Sequence			315 F S 0.616129 Sequence
316 Q . 0.023424 Sequence			HLA-B35		316 Q . 0.023624 Sequence			316 Q . 0.023624 Sequence			316 Q . 0.023624 Sequence
317 S . 0.337547 Sequence			HLA-B35		317 S S 0.790591 Sequence			317 S S 0.790591 Sequence			317 S S 0.790591 Sequence
318 S . 0.072713 Sequence			HLA-B35/overlap A3		318 S . 0.064462 Sequence			318 S . 0.064462 Sequence			318 S . 0.064462 Sequence
319 M S 0.950148 Sequence			HLA-B35		319 M S 0.950148 Sequence			319 M S 0.950148 Sequence			319 M S 0.950148 Sequence
320 T . 0.043968 Sequence					320 T . 0.043968 Sequence			320 T . 0.043968 Sequence			320 T . 0.043968 Sequence
321 K S 0.914550 Sequence					321 K S 0.914550 Sequence			321 K S 0.914550 Sequence			321 K S 0.914550 Sequence
322 I . 0.445500 Sequence					322 I . 0.445500 Sequence			322 I . 0.445500 Sequence			322 I . 0.445500 Sequence
323 L S 0.666976 Sequence					323 L S 0.666976 Sequence			323 L S 0.666976 Sequence			323 L S 0.666976 Sequence
324 E . 0.023122 Sequence					324 E . 0.023122 Sequence			324 E . 0.023122 Sequence			324 E . 0.023122 Sequence
325 P . 0.298941 Sequence					325 P . 0.298941 Sequence			325 P . 0.298941 Sequence			325 P . 0.298941 Sequence
326 F S 0.930902 Sequence					326 F S 0.930902 Sequence			326 F S 0.930902 Sequence			326 F S 0.930902 Sequence
327 R . 0.115993 Sequence					327 R . 0.115993 Sequence			327 R . 0.115993 Sequence			327 R . 0.115993 Sequence
328 K . 0.466638 Sequence					328 K . 0.466638 Sequence			328 K . 0.466638 Sequence			328 K . 0.466638 Sequence
329 Q . 0.075469 Sequence					329 Q . 0.075469 Sequence			329 Q . 0.075469 Sequence			329 Q . 0.075469 Sequence
330 N . 0.023989 Sequence					330 N . 0.023989 Sequence			330 N . 0.023989 Sequence			330 N . 0.023989 Sequence
331 P . 0.025174 Sequence					331 P . 0.029208 Sequence			331 P . 0.029208 Sequence			331 P . 0.029208 Sequence
332 D . 0.039796 Sequence					332 D . 0.036571 Sequence			332 D . 0.036571 Sequence			332 D . 0.036571 Sequence
333 I . 0.060755 Sequence					333 I . 0.058510 Sequence			333 I . 0.058510 Sequence			333 I . 0.058510 Sequence
334 V . 0.137171 Sequence			HLA-B35		334 V . 0.168509 Sequence			334 V . 0.168509 Sequence			334 V . 0.168509 Sequence
335 I S 0.525755 Sequence			HLA-B35		335 I . 0.416659 Sequence			335 I . 0.416659 Sequence			335 I . 0.416659 Sequence
336 Y S 0.961703 Sequence			HLA-B35		336 Y S 0.963292 Sequence			336 Y S 0.963292 Sequence			336 Y S 0.963292 Sequence
337 Q . 0.089238 Sequence			HLA-B35		337 Q . 0.110536 Sequence			337 Q . 0.110536 Sequence			337 Q . 0.110536 Sequence
338 Y S 0.977228 Sequence			HLA-B35		338 Y S 0.967749 Sequence			338 Y S 0.967749 Sequence			338 Y S 0.967749 Sequence
339 M . 0.151817 Sequence					339 I . 0.067057 Sequence			339 I . 0.067057 Sequence			339 I . 0.067057 Sequence
340 D . 0.062397 Sequence					340 D . 0.053827 Sequence			340 D . 0.053827 Sequence			340 D . 0.053827 Sequence
341 D . 0.024076 Sequence					341 D . 0.023596 Sequence			341 D . 0.023596 Sequence			341 D . 0.023596 Sequence
342 L S 0.801038 Sequence					342 L S 0.958289 Sequence			342 L S 0.958289 Sequence			342 L S 0.958289 Sequence
343 Y . 0.404431 Sequence					343 Y S 0.769946 Sequence			343 Y S 0.781002 Sequence			343 Y S 0.781002 Sequence
344 V S 0.761404 Sequence					344 V S 0.809076 Sequence			344 V S 0.914597 Sequence			344 V S 0.914597 Sequence
345 G . 0.143045 Sequence					345 R S 0.715508 Sequence			345 R S 0.783771 Sequence			345 R S 0.783771 Sequence
346 S . 0.086994 Sequence					346 S . 0.128994 Sequence			346 S . 0.136984 Sequence			346 S . 0.136984 Sequence
347 D . 0.033418 Sequence					347 D . 0.029887 Sequence			347 D . 0.030207 Sequence			347 D . 0.030207 Sequence
348 L S 0.861356 Sequence					348 L S 0.841608 Sequence			348 L S 0.830996 Sequence			348 L S 0.830996 Sequence
349 E . 0.057742 Sequence					349 E . 0.038390 Sequence			349 E . 0.035590 Sequence			349 E . 0.035590 Sequence
350 I S 0.566933 Sequence					350 I S 0.501243 Sequence			350 I . 0.373393 Sequence			350 I . 0.373393 Sequence
351 G . 0.027665 Sequence					351 R . 0.108818 Sequence			351 G . 0.027227 Sequence			351 G . 0.027227 Sequence
352 Q . 0.057391 Sequence					352 Q S 0.535520 Sequence			352 Q . 0.296131 Sequence			352 Q . 0.296131 Sequence
353 H . 0.333197 Sequence					353 H . 0.210636 Sequence			353 H . 0.300526 Sequence			353 H . 0.300526 Sequence
354 R . 0.209874 Sequence					354 R . 0.140239 Sequence			354 R . 0.209874 Sequence			354 R . 0.209874 Sequence
355 T . 0.338405 Sequence					355 T . 0.154868 Sequence			355 T . 0.338405 Sequence			355 T . 0.338405 Sequence
356 K S 0.805748 Sequence					356 K S 0.667672 Sequence			356 K S 0.805748 Sequence			356 K S 0.805748 Sequence
357 I S 0.649954 Sequence					357 I S 0.704659 Sequence			357 I S 0.649954 Sequence			357 I S 0.649954 Sequence
358 E . 0.025972 Sequence					358 E . 0.043159 Sequence			358 E . 0.025972 Sequence			358 E . 0.025972 Sequence
359 E . 0.025090 Sequence					359 E . 0.026465 Sequence			359 E . 0.025090 Sequence			359 E . 0.025090 Sequence
360 L S 0.865170 Sequence					360 L S 0.847364 Sequence			360 L S 0.848644 Sequence			360 L S 0.848644 Sequence
361 R S 0.662493 Sequence					361 R . 0.460966 Sequence			361 R S 0.513974 Sequence			361 R S 0.513974 Sequence
362 Q . 0.040962 Sequence					362 Q . 0.034056 Sequence			362 Q . 0.032648 Sequence			362 Q . 0.032648 Sequence
363 H . 0.047242 Sequence					363 H . 0.043068 Sequence			363 H . 0.046260 Sequence			363 H . 0.046260 Sequence
364 L S 0.935972 Sequence					364 L S 0.915970 Sequence			364 L S 0.937997 Sequence			364 L S 0.937997 Sequence
365 L S 0.929100 Sequence					365 L S 0.924804 Sequence			365 L S 0.922665 Sequence			365 L S 0.922665 Sequence
366 R . 0.374004 Sequence					366 K S 0.752401 Sequence			366 R . 0.416337 Sequence			366 R . 0.416337 Sequence
367 W S 0.960603 Sequence					367 W S 0.972025 Sequence			367 W S 0.969314 Sequence			367 W S 0.969314 Sequence
368 G . 0.034760 Sequence					368 R . 0.133077 Sequence			368 R . 0.109214 Sequence			368 R . 0.109214 Sequence
369 L S 0.662039 Sequence					369 L S 0.856936 Sequence			369 L S 0.857568 Sequence			369 L S 0.857568 Sequence
370 T . 0.032205 Sequence					370 T . 0.028360 Sequence			370 T . 0.027528 Sequence			370 T . 0.027528 Sequence
371 T . 0.079659 Sequence					371 T . 0.084358 Sequence			371 T . 0.066193 Sequence			371 T . 0.066193 Sequence
372 P S 0.799945 Sequence					372 P S 0.722943 Sequence			372 P S 0.663950 Sequence			372 P S 0.663950 Sequence
373 D S 0.821466 Sequence					373 D S 0.508314 Sequence			373 D S 0.758021 Sequence			373 D S 0.758021 Sequence
374 K S 0.864320 Sequence					374 K S 0.928690 Sequence			374 K S 0.912482 Sequence			374 K S 0.912482 Sequence
375 K . 0.376778 Sequence					375 K S 0.852316 Sequence			375 K S 0.852316 Sequence			375 K S 0.852316 Sequence
376 H S 0.541898 Sequence					376 H S 0.517593 Sequence			376 H S 0.517593 Sequence			376 H S 0.517593 Sequence
377 Q . 0.177528 Sequence					377 Q . 0.251393 Sequence			377 Q . 0.177528 Sequence			377 Q . 0.177528 Sequence
378 K S 0.902430 Sequence					378 K S 0.901454 Sequence			378 K S 0.902430 Sequence			378 K S 0.902430 Sequence
379 E . 0.105167 Sequence			HLA-B35		379 E . 0.063902 Sequence			379 E . 0.105167 Sequence			379 E . 0.105167 Sequence
380 P . 0.024394 Sequence			HLA-B35		380 P . 0.025343 Sequence			380 P . 0.024394 Sequence			380 P . 0.024394 Sequence
381 P . 0.024952 Sequence			HLA-B35		381 P . 0.023603 Sequence			381 P . 0.024952 Sequence			381 P . 0.024952 Sequence
382 F . 0.085815 Sequence			HLA-B35/B57		382 F . 0.075051 Sequence			382 F . 0.085815 Sequence			382 F . 0.085815 Sequence
383 L S 0.600146 Sequence			HLA-B35/B57		383 L S 0.791897 Sequence			383 L S 0.600146 Sequence			383 L S 0.600146 Sequence
384 W S 0.962063 Sequence			HLA-B57/B35 OVERLAP		384 W S 0.938926 Sequence			384 W S 0.962063 Sequence			384 W S 0.962063 Sequence
385 M S 0.774011 Sequence			HLA-B57/B35		385 I S 0.752203 Sequence			385 M S 0.774011 Sequence			385 M S 0.774011 Sequence
386 G . 0.240431 Sequence			HLA-B57/B35		386 S . 0.114729 Sequence			386 G . 0.240431 Sequence			386 G . 0.240431 Sequence
387 Y S 0.974282 Sequence			HLA-B57/B35		387 Y S 0.976640 Sequence			387 Y S 0.974282 Sequence			387 Y S 0.974282 Sequence
388 E . 0.093300 Sequence			HLA-B57		388 E . 0.338635 Sequence			388 E . 0.093300 Sequence			388 E . 0.093300 Sequence
389 L S 0.923322 Sequence			OVERLAP A3		389 L S 0.975225 Sequence			389 L S 0.923322 Sequence			389 L S 0.923322 Sequence
390 H . 0.064906 Sequence			HLA-B57		390 H . 0.075825 Sequence			390 H . 0.064906 Sequence			390 H . 0.064906 Sequence
391 P . 0.039442 Sequence			HLA-B57		391 P . 0.032884 Sequence			391 P . 0.039442 Sequence			391 P . 0.039442 Sequence
392 D . 0.023379 Sequence			HLA-B57		392 D . 0.023707 Sequence			392 D . 0.023379 Sequence			392 D . 0.023379 Sequence
393 K S 0.600692 Sequence			HLA-B57		393 K S 0.778610 Sequence			393 K S 0.600692 Sequence			393 K S 0.600692 Sequence
394 W S 0.775376 Sequence			HLA-B57		394 W S 0.814048 Sequence			394 W S 0.775376 Sequence			394 W S 0.775376 Sequence
395 T . 0.023914 Sequence			HLA-A3		395 T . 0.023914 Sequence			395 T . 0.023914 Sequence			395 T . 0.023914 Sequence
396 V S 0.901591 Sequence			HLA-A3		396 V S 0.901591 Sequence			396 V S 0.901591 Sequence			396 V S 0.901591 Sequence
397 Q . 0.222650 Sequence			HLA-A3		397 Q . 0.222650 Sequence			397 Q . 0.222650 Sequence			397 Q . 0.222650 Sequence
398 P . 0.490339 Sequence			HLA-A3/B57		398 P . 0.490339 Sequence			398 P . 0.490339 Sequence			398 P . 0.490339 Sequence
399 I . 0.410568 Sequence			HLA-A3/B57		399 I . 0.410568 Sequence			399 I . 0.410568 Sequence			399 I . 0.410568 Sequence
400 V S 0.925498 Sequence			HLA-A3/B57		400 V S 0.925498 Sequence			400 V S 0.925498 Sequence			400 V S 0.925498 Sequence
401 L S 0.723368 Sequence			HLA-A3/B57		401 L S 0.723368 Sequence			401 L S 0.723368 Sequence			401 L S 0.723368 Sequence
402 P . 0.146725 Sequence			HLA-A3/B57		402 P . 0.146725 Sequence			402 P . 0.146725 Sequence			402 P . 0.146725 Sequence
403 E . 0.030436 Sequence			HLA-A3/B57		403 E . 0.030436 Sequence			403 E . 0.030436 Sequence			403 E . 0.030436 Sequence
404 K S 0.810642 Sequence			HLA-A3/B57		404 K S 0.810642 Sequence			404 K S 0.810642 Sequence			404 K S 0.810642 Sequence
405 D . 0.036931 Sequence			HLA-B57		405 D . 0.036931 Sequence			405 D . 0.036931 Sequence			405 D . 0.036931 Sequence
406 S . 0.025468 Sequence			HLA-B57		406 S . 0.025468 Sequence			406 S . 0.025468 Sequence			406 S . 0.025468 Sequence
407 W . 0.491320 Sequence			HLA-B57		407 W . 0.491320 Sequence			407 W . 0.491320 Sequence			407 W . 0.491320 Sequence
408 T . 0.029316 Sequence					408 T . 0.029316 Sequence			408 T . 0.029316 Sequence			408 T . 0.029316 Sequence
409 V S 0.945487 Sequence					409 V S 0.935202 Sequence			409 V S 0.943235 Sequence			409 V S 0.943235 Sequence
410 N . 0.056173 Sequence					410 N . 0.047997 Sequence			410 N . 0.032610 Sequence			410 N . 0.032610 Sequence
411 D . 0.030548 Sequence					411 D . 0.030016 Sequence			411 D . 0.027698 Sequence			411 D . 0.027698 Sequence
412 I S 0.573079 Sequence					412 I S 0.612079 Sequence			412 I S 0.541425 Sequence			412 I S 0.541425 Sequence
413 Q . 0.050402 Sequence					413 Q . 0.059303 Sequence			413 Q . 0.052740 Sequence			413 Q . 0.052740 Sequence
414 K . 0.374081 Sequence					414 K . 0.360547 Sequence			414 K . 0.399069 Sequence			414 K . 0.399069 Sequence
415 L S 0.826340 Sequence					415 L S 0.816514 Sequence			415 L S 0.835474 Sequence			415 L S 0.835474 Sequence
416 V . 0.391933 Sequence					416 V S 0.678636 Sequence			416 V S 0.541528 Sequence			416 V S 0.541528 Sequence
417 G . 0.041214 Sequence					417 E . 0.027720 Sequence			417 R . 0.337488 Sequence			417 R . 0.337488 Sequence
418 K . 0.102425 Sequence			HLA-A3		418 K . 0.208496 Sequence			418 K . 0.182359 Sequence			418 K . 0.182359 Sequence
419 L S 0.905146 Sequence			HLA-A3		419 L S 0.864893 Sequence			419 L S 0.838634 Sequence			419 L S 0.838634 Sequence
420 N . 0.040572 Sequence			HLA-A3		420 N . 0.036139 Sequence			420 N . 0.034397 Sequence			420 N . 0.034397 Sequence
421 W S 0.614359 Sequence			HLA-A3		421 W . 0.190450 Sequence			421 W . 0.218039 Sequence			421 W . 0.218039 Sequence
422 A . 0.138222 Sequence			HLA-A3 OVERLAP		422 A . 0.112255 Sequence			422 A . 0.065961 Sequence			422 A . 0.065961 Sequence
423 S . 0.042840 Sequence			HLA-A3		423 S . 0.044667 Sequence			423 S . 0.042250 Sequence			423 S . 0.042250 Sequence
424 Q . 0.028918 Sequence			HLA-A3		424 Q . 0.034766 Sequence			424 Q . 0.073659 Sequence			424 Q . 0.073659 Sequence
425 I . 0.126424 Sequence			HLA-A3		425 I . 0.107027 Sequence			425 I . 0.120482 Sequence			425 I . 0.120482 Sequence
426 Y S 0.830668 Sequence			HLA-A3/B35		426 Y S 0.847311 Sequence			426 Y S 0.847311 Sequence			426 Y S 0.847311 Sequence
427 P . 0.029931 Sequence			HLA-A3/B35		427 P . 0.034180 Sequence			427 P . 0.034180 Sequence			427 P . 0.034180 Sequence
428 G . 0.025690 Sequence			OVERLAP		428 R . 0.055374 Sequence			428 R . 0.055374 Sequence			428 R . 0.055374 Sequence
429 I . 0.260335 Sequence			HLA-B35		429 I . 0.490879 Sequence			429 I . 0.490879 Sequence			429 I . 0.490879 Sequence
430 K . 0.230347 Sequence			HLA-B35		430 K . 0.161006 Sequence			430 K . 0.161006 Sequence			430 K . 0.161006 Sequence
431 V S 0.511348 Sequence			HLA-B35		431 V . 0.393399 Sequence			431 V . 0.393399 Sequence			431 V . 0.393399 Sequence
432 R S 0.959868 Sequence			HLA-B35		432 R S 0.911726 Sequence			432 R S 0.911726 Sequence			432 R S 0.911726 Sequence
433 Q S 0.602901 Sequence			HLA-B35		433 Q . 0.150852 Sequence			433 Q . 0.150852 Sequence			433 Q . 0.150852 Sequence
434 L S 0.968874 Sequence			HLA-B35		434 L S 0.965295 Sequence			434 L S 0.965295 Sequence			434 L S 0.965295 Sequence
435 C . 0.028297 Sequence					435 C . 0.054453 Sequence			435 C . 0.054453 Sequence			435 C . 0.054453 Sequence
436 K S 0.672943 Sequence					436 K S 0.583569 Sequence			436 K S 0.583569 Sequence			436 K S 0.583569 Sequence
437 L S 0.833699 Sequence					437 L S 0.856645 Sequence			437 L S 0.856645 Sequence			437 L S 0.856645 Sequence
438 L S 0.840083 Sequence					438 L S 0.863455 Sequence			438 L S 0.863455 Sequence			438 L S 0.863455 Sequence
439 R . 0.169848 Sequence					439 R . 0.242923 Sequence			439 R . 0.242923 Sequence			439 R . 0.242923 Sequence
440 G . 0.040148 Sequence					440 R . 0.226456 Sequence			440 R . 0.226456 Sequence			440 R . 0.226456 Sequence
441 T . 0.029599 Sequence					441 T . 0.038680 Sequence			441 T . 0.038680 Sequence			441 T . 0.038680 Sequence
442 K . 0.286190 Sequence					442 K . 0.221143 Sequence			442 K . 0.221143 Sequence			442 K . 0.221143 Sequence
443 A . 0.111718 Sequence					443 A . 0.081652 Sequence			443 A . 0.081652 Sequence			443 A . 0.081652 Sequence
444 L S 0.928813 Sequence					444 L S 0.829403 Sequence			444 L S 0.829403 Sequence			444 L S 0.829403 Sequence
445 T . 0.063021 Sequence					445 T . 0.045085 Sequence			445 T . 0.045085 Sequence			445 T . 0.045085 Sequence
446 E . 0.054259 Sequence					446 E . 0.056342 Sequence			446 E . 0.056342 Sequence			446 E . 0.056342 Sequence
447 V S 0.528626 Sequence					447 V S 0.925107 Sequence			447 V S 0.925107 Sequence			447 V S 0.925107 Sequence
448 I S 0.607877 Sequence			HLA-B35		448 I S 0.563601 Sequence			448 I S 0.563601 Sequence			448 I S 0.563601 Sequence
449 P . 0.023702 Sequence			HLA-B35		449 P . 0.023702 Sequence			449 P . 0.023702 Sequence			449 P . 0.023702 Sequence
450 L S 0.916233 Sequence			HLA-B35		450 L S 0.916233 Sequence			450 L S 0.916233 Sequence			450 L S 0.916233 Sequence
451 T S 0.796242 Sequence			HLA-B35		451 T S 0.796242 Sequence			451 T S 0.796242 Sequence			451 T S 0.796242 Sequence
452 E . 0.066837 Sequence					452 E . 0.066837 Sequence			452 E . 0.066837 Sequence			452 E . 0.066837 Sequence
453 E . 0.086408 Sequence					453 E . 0.086408 Sequence			453 E . 0.086408 Sequence			453 E . 0.086408 Sequence
454 A S 0.880345 Sequence					454 A S 0.880345 Sequence			454 A S 0.880345 Sequence			454 A S 0.880345 Sequence
455 E . 0.022621 Sequence					455 E . 0.022621 Sequence			455 E . 0.022621 Sequence			455 E . 0.022621 Sequence
456 L S 0.975169 Sequence					456 L S 0.975169 Sequence			456 L S 0.975169 Sequence			456 L S 0.975169 Sequence
457 E . 0.025883 Sequence					457 E . 0.025883 Sequence			457 E . 0.025883 Sequence			457 E . 0.025883 Sequence
458 L S 0.936923 Sequence					458 L S 0.936923 Sequence			458 L S 0.936923 Sequence			458 L S 0.936923 Sequence
459 A . 0.054237 Sequence					459 A . 0.054237 Sequence			459 A . 0.054237 Sequence			459 A . 0.054237 Sequence
460 E . 0.024265 Sequence					460 E . 0.024265 Sequence			460 E . 0.024265 Sequence			460 E . 0.024265 Sequence
461 N . 0.034277 Sequence					461 N . 0.034277 Sequence			461 N . 0.034277 Sequence			461 N . 0.034277 Sequence
462 R . 0.237706 Sequence					462 R . 0.237706 Sequence			462 R . 0.237706 Sequence			462 R . 0.237706 Sequence
463 E . 0.034201 Sequence					463 E . 0.034005 Sequence			463 E . 0.034005 Sequence			463 E . 0.034005 Sequence
464 I . 0.318502 Sequence					464 I . 0.156756 Sequence			464 I . 0.156756 Sequence			464 I . 0.156756 Sequence
465 L S 0.735233 Sequence					465 L S 0.647280 Sequence			465 L S 0.647280 Sequence			465 L S 0.647280 Sequence
466 K . 0.417280 Sequence					466 K . 0.410172 Sequence			466 K . 0.410172 Sequence			466 K . 0.410172 Sequence
467 E . 0.024070 Sequence			HLA-B35		467 E . 0.023743 Sequence			467 E . 0.023743 Sequence			467 E . 0.023743 Sequence
468 P . 0.027849 Sequence			HLA-B35		468 P . 0.027501 Sequence			468 P . 0.027501 Sequence			468 P . 0.027501 Sequence
469 V . 0.348980 Sequence			HLA-B35		469 V . 0.364469 Sequence			469 V . 0.364469 Sequence			469 V . 0.364469 Sequence
470 H . 0.043416 Sequence			HLA-B35		470 H . 0.058989 Sequence			470 H . 0.058989 Sequence			470 H . 0.058989 Sequence
471 G . 0.040677 Sequence			HLA-A3/OVERLAP		471 R . 0.318920 Sequence			471 R . 0.318920 Sequence			471 R . 0.318920 Sequence
472 V S 0.974759 Sequence			HLA-A3		472 V S 0.977360 Sequence			472 V S 0.977360 Sequence			472 V S 0.977360 Sequence
473 Y S 0.973354 Sequence			HLA-B35		473 Y S 0.968809 Sequence			473 Y S 0.968809 Sequence			473 Y S 0.968809 Sequence
474 Y S 0.971689 Sequence			HLA-B35		474 Y S 0.969470 Sequence			474 Y S 0.969470 Sequence			474 Y S 0.969470 Sequence
475 D . 0.099299 Sequence					475 D . 0.054293 Sequence			475 D . 0.054293 Sequence			475 D . 0.054293 Sequence
476 P . 0.372322 Sequence					476 P . 0.230019 Sequence			476 P . 0.230019 Sequence			476 P . 0.230019 Sequence
477 S . 0.022681 Sequence					477 S . 0.022882 Sequence			477 S . 0.022882 Sequence			477 S . 0.022882 Sequence
478 K . 0.148845 Sequence					478 K S 0.620685 Sequence			478 K S 0.620685 Sequence			478 K S 0.620685 Sequence
479 D . 0.037556 Sequence					479 D . 0.036318 Sequence			479 D . 0.036318 Sequence			479 D . 0.036318 Sequence
480 L S 0.962656 Sequence					480 L S 0.962656 Sequence			480 L S 0.962656 Sequence			480 L S 0.962656 Sequence
481 I S 0.620243 Sequence					481 I S 0.620243 Sequence			481 I S 0.620243 Sequence			481 I S 0.620243 Sequence
482 A . 0.430708 Sequence					482 A . 0.430708 Sequence			482 A . 0.430708 Sequence			482 A . 0.430708 Sequence
483 E . 0.063856 Sequence					483 E . 0.063856 Sequence			483 E . 0.063856 Sequence			483 E . 0.063856 Sequence
484 I S 0.936432 Sequence					484 I S 0.936432 Sequence			484 I S 0.936432 Sequence			484 I S 0.936432 Sequence
485 Q . 0.047789 Sequence					485 Q . 0.047789 Sequence			485 Q . 0.047789 Sequence			485 Q . 0.047789 Sequence
486 K S 0.826695 Sequence					486 K S 0.826695 Sequence			486 K S 0.826695 Sequence			486 K S 0.826695 Sequence
487 Q . 0.118807 Sequence					487 Q . 0.118807 Sequence			487 Q . 0.118807 Sequence			487 Q . 0.118807 Sequence
488 G . 0.047646 Sequence					488 G . 0.047646 Sequence			488 G . 0.047646 Sequence			488 G . 0.047646 Sequence
489 Q . 0.023759 Sequence					489 Q . 0.023759 Sequence			489 Q . 0.023759 Sequence			489 Q . 0.023759 Sequence
490 G . 0.029921 Sequence					490 G . 0.029921 Sequence			490 G . 0.029921 Sequence			490 G . 0.029921 Sequence
491 Q . 0.025793 Sequence					491 Q . 0.025793 Sequence			491 Q . 0.025793 Sequence			491 Q . 0.025793 Sequence
492 W S 0.717651 Sequence					492 W S 0.717651 Sequence			492 W S 0.717651 Sequence			492 W S 0.717651 Sequence
493 T . 0.024230 Sequence					493 T . 0.024230 Sequence			493 T . 0.024230 Sequence			493 T . 0.024230 Sequence
494 Y S 0.974491 Sequence					494 Y S 0.974491 Sequence			494 Y S 0.974491 Sequence			494 Y S 0.974491 Sequence
495 Q . 0.032676 Sequence					495 Q . 0.032676 Sequence			495 Q . 0.032676 Sequence			495 Q . 0.032676 Sequence
496 I S 0.788758 Sequence					496 I S 0.788758 Sequence			496 I S 0.788758 Sequence			496 I S 0.788758 Sequence
497 Y S 0.814149 Sequence					497 Y S 0.814149 Sequence			497 Y S 0.814149 Sequence			497 Y S 0.814149 Sequence
498 Q . 0.197650 Sequence					498 Q . 0.197650 Sequence			498 Q . 0.197650 Sequence			498 Q . 0.197650 Sequence
499 E . 0.023710 Sequence					499 E . 0.023692 Sequence			499 E . 0.023692 Sequence			499 E . 0.023692 Sequence
500 P . 0.067136 Sequence					500 P . 0.037040 Sequence			500 P . 0.037040 Sequence			500 P . 0.037040 Sequence
501 F S 0.599730 Sequence					501 F . 0.471312 Sequence			501 F . 0.471312 Sequence			501 F . 0.471312 Sequence
502 K . 0.103283 Sequence					502 K . 0.102803 Sequence			502 K . 0.102803 Sequence			502 K . 0.102803 Sequence
503 N . 0.033822 Sequence					503 N . 0.031444 Sequence			503 N . 0.031444 Sequence			503 N . 0.031444 Sequence
504 L S 0.947989 Sequence					504 L S 0.949860 Sequence			504 L S 0.949860 Sequence			504 L S 0.949860 Sequence
505 K S 0.585242 Sequence			HLA-A3		505 K S 0.563040 Sequence			505 K S 0.615822 Sequence			505 K S 0.615822 Sequence
506 T . 0.045498 Sequence			HLA-A3		506 T . 0.089483 Sequence			506 T . 0.055365 Sequence			506 T . 0.055365 Sequence
507 G . 0.484876 Sequence			HLA-A3		507 R S 0.918868 Sequence			507 R S 0.940276 Sequence			507 R S 0.940276 Sequence
508 K S 0.604264 Sequence			HLA-A3		508 K S 0.841343 Sequence			508 K S 0.823925 Sequence			508 K S 0.823925 Sequence
509 Y S 0.936067 Sequence			HLA-A3		509 Y S 0.839242 Sequence			509 Y S 0.886425 Sequence			509 Y S 0.886425 Sequence
510 A . 0.141345 Sequence			HLA-A3		510 A . 0.121456 Sequence			510 A . 0.110931 Sequence			510 A . 0.110931 Sequence
511 R . 0.467082 Sequence			HLA-A3		511 R . 0.237850 Sequence			511 R . 0.217969 Sequence			511 R . 0.217969 Sequence
512 M S 0.935853 Sequence			HLA-A3		512 M S 0.902020 Sequence			512 M S 0.894940 Sequence			512 M S 0.894940 Sequence
513 R . 0.098828 Sequence			HLA-A3		513 K . 0.461586 Sequence			513 R . 0.112998 Sequence			513 R . 0.112998 Sequence
514 G . 0.025770 Sequence					514 S . 0.050269 Sequence			514 G . 0.053613 Sequence			514 G . 0.053613 Sequence
515 A . 0.050914 Sequence					515 A . 0.104008 Sequence			515 A . 0.050092 Sequence			515 A . 0.050092 Sequence
516 H . 0.026330 Sequence					516 H . 0.028309 Sequence			516 H . 0.026330 Sequence			516 H . 0.026330 Sequence
517 T . 0.026262 Sequence					517 T . 0.039141 Sequence			517 T . 0.026262 Sequence			517 T . 0.026262 Sequence
518 N . 0.301230 Sequence					518 N . 0.171831 Sequence			518 N . 0.301230 Sequence			518 N . 0.301230 Sequence
519 D . 0.053838 Sequence					519 D . 0.045588 Sequence			519 D . 0.053838 Sequence			519 D . 0.053838 Sequence
520 V S 0.819730 Sequence					520 V S 0.504358 Sequence			520 V S 0.819730 Sequence			520 V S 0.819730 Sequence
521 K . 0.193018 Sequence					521 K . 0.331395 Sequence			521 K . 0.193018 Sequence			521 K . 0.193018 Sequence
522 Q . 0.083598 Sequence					522 Q . 0.080465 Sequence			522 Q . 0.083598 Sequence			522 Q . 0.083598 Sequence
523 L S 0.891562 Sequence					523 L S 0.891562 Sequence			523 L S 0.891562 Sequence			523 L S 0.891562 Sequence
524 T . 0.175534 Sequence					524 T . 0.175534 Sequence			524 T . 0.175534 Sequence			524 T . 0.175534 Sequence
525 E . 0.033174 Sequence					525 E . 0.033174 Sequence			525 E . 0.033174 Sequence			525 E . 0.033174 Sequence
526 A . 0.160042 Sequence					526 A . 0.160042 Sequence			526 A . 0.160042 Sequence			526 A . 0.160042 Sequence
527 V . 0.448690 Sequence					527 V . 0.448690 Sequence			527 V . 0.448690 Sequence			527 V . 0.448690 Sequence
528 Q . 0.053405 Sequence					528 Q . 0.053405 Sequence			528 Q . 0.053405 Sequence			528 Q . 0.053405 Sequence
529 K . 0.293509 Sequence			HLA-B57		529 K . 0.293509 Sequence			529 K . 0.293509 Sequence			529 K . 0.293509 Sequence
530 I S 0.691368 Sequence			HLA-B57		530 I S 0.691368 Sequence			530 I S 0.691368 Sequence			530 I S 0.691368 Sequence
531 T . 0.025676 Sequence			HLA-B57		531 T . 0.025358 Sequence			531 T . 0.025358 Sequence			531 T . 0.025358 Sequence
532 T . 0.027606 Sequence			HLA-B57		532 T . 0.024378 Sequence			532 T . 0.024378 Sequence			532 T . 0.024378 Sequence
533 E . 0.052478 Sequence			HLA-B57		533 E . 0.045184 Sequence			533 E . 0.045184 Sequence			533 E . 0.045184 Sequence
534 S . 0.046796 Sequence			HLA-B57		534 S . 0.047434 Sequence			534 S . 0.047434 Sequence			534 S . 0.047434 Sequence
535 I . 0.484106 Sequence			HLA-B57		535 I . 0.427766 Sequence			535 I . 0.427766 Sequence			535 I . 0.427766 Sequence
536 V . 0.078405 Sequence			HLA-B57		536 V . 0.079091 Sequence			536 V . 0.079091 Sequence			536 V . 0.079091 Sequence
537 I S 0.571460 Sequence			HLA-B57		537 I S 0.595870 Sequence			537 I S 0.595870 Sequence			537 I S 0.595870 Sequence
538 W S 0.952843 Sequence			HLA-B57		538 W S 0.963452 Sequence			538 W S 0.963452 Sequence			538 W S 0.963452 Sequence
539 G . 0.042194 Sequence			HLA-B57		539 R . 0.375806 Sequence			539 R . 0.375806 Sequence			539 R . 0.375806 Sequence
540 K S 0.746400 Sequence			OVERLAP A3		540 K S 0.842569 Sequence			540 K S 0.842569 Sequence			540 K S 0.842569 Sequence
541 T . 0.026396 Sequence					541 T . 0.024957 Sequence			541 T . 0.024957 Sequence			541 T . 0.024957 Sequence
542 P . 0.113784 Sequence					542 P . 0.093486 Sequence			542 P . 0.093486 Sequence			542 P . 0.093486 Sequence
543 K S 0.753420 Sequence					543 K S 0.585877 Sequence			543 K S 0.585877 Sequence			543 K S 0.585877 Sequence
544 F S 0.975767 Sequence					544 F S 0.972078 Sequence			544 F S 0.972078 Sequence			544 F S 0.972078 Sequence
545 K . 0.064648 Sequence			HLA-B57		545 K . 0.063411 Sequence			545 K . 0.063411 Sequence			545 K . 0.063411 Sequence
546 L S 0.686387 Sequence			HLA-B57		546 L S 0.903294 Sequence			546 L S 0.903294 Sequence			546 L S 0.903294 Sequence
547 P . 0.040904 Sequence			HLA-B57		547 P . 0.037556 Sequence			547 P . 0.037556 Sequence			547 P . 0.037556 Sequence
548 I S 0.704510 Sequence			HLA-B57		548 I S 0.704510 Sequence			548 I S 0.704510 Sequence			548 I S 0.704510 Sequence
549 Q . 0.122985 Sequence			HLA-B57		549 Q . 0.122985 Sequence			549 Q . 0.122985 Sequence			549 Q . 0.122985 Sequence
550 K S 0.775358 Sequence			HLA-B57		550 K S 0.775358 Sequence			550 K S 0.775358 Sequence			550 K S 0.775358 Sequence
551 E . 0.041671 Sequence			HLA-B57		551 E . 0.041671 Sequence			551 E . 0.041671 Sequence			551 E . 0.041671 Sequence
552 T . 0.054766 Sequence			HLA-B57		552 T . 0.054766 Sequence			552 T . 0.054766 Sequence			552 T . 0.054766 Sequence
553 W S 0.834078 Sequence			HLA-B57		553 W S 0.834078 Sequence			553 W S 0.834078 Sequence			553 W S 0.834078 Sequence
554 E . 0.027210 Sequence					554 E . 0.027210 Sequence			554 E . 0.027210 Sequence			554 E . 0.027210 Sequence
555 T . 0.032399 Sequence					555 T . 0.032399 Sequence			555 T . 0.032399 Sequence			555 T . 0.032399 Sequence
556 W S 0.754259 Sequence					556 W S 0.754259 Sequence			556 W S 0.754259 Sequence			556 W S 0.754259 Sequence
557 W . 0.124609 Sequence					557 W . 0.124609 Sequence			557 W . 0.124609 Sequence			557 W . 0.124609 Sequence
558 T . 0.052548 Sequence					558 T . 0.052548 Sequence			558 T . 0.052548 Sequence			558 T . 0.052548 Sequence
559 E . 0.049630 Sequence					559 E . 0.049630 Sequence			559 E . 0.049630 Sequence			559 E . 0.049630 Sequence
560 Y S 0.908228 Sequence					560 Y S 0.908228 Sequence			560 Y S 0.908228 Sequence			560 Y S 0.908228 Sequence
561 W S 0.906857 Sequence					561 W S 0.906857 Sequence			561 W S 0.906857 Sequence			561 W S 0.906857 Sequence
562 Q . 0.055540 Sequence					562 Q . 0.055540 Sequence			562 Q . 0.055540 Sequence			562 Q . 0.055540 Sequence
563 A . 0.091594 Sequence					563 A . 0.091594 Sequence			563 A . 0.091594 Sequence			563 A . 0.091594 Sequence
564 T . 0.033366 Sequence					564 T . 0.033366 Sequence			564 T . 0.033366 Sequence			564 T . 0.033366 Sequence
565 W . 0.354135 Sequence			HLA-B57 OVERLAP		565 W . 0.354135 Sequence			565 W . 0.354135 Sequence			565 W . 0.354135 Sequence
566 I . 0.105816 Sequence					566 I . 0.105816 Sequence			566 I . 0.105816 Sequence			566 I . 0.105816 Sequence
567 P . 0.139308 Sequence					567 P . 0.139308 Sequence			567 P . 0.139308 Sequence			567 P . 0.139308 Sequence
568 E . 0.024164 Sequence					568 E . 0.024164 Sequence			568 E . 0.024164 Sequence			568 E . 0.024164 Sequence
569 W S 0.945158 Sequence					569 W S 0.945158 Sequence			569 W S 0.945158 Sequence			569 W S 0.945158 Sequence
570 E . 0.023866 Sequence					570 E . 0.023866 Sequence			570 E . 0.023866 Sequence			570 E . 0.023866 Sequence
571 F S 0.944864 Sequence			HLA-B57		571 F S 0.944864 Sequence			571 F S 0.944864 Sequence			571 F S 0.944864 Sequence
572 V . 0.133976 Sequence			HLA-B57 OVERLAP		572 V . 0.133976 Sequence			572 V . 0.133976 Sequence			572 V . 0.133976 Sequence
573 N . 0.024234 Sequence			HLA-B57		573 N . 0.024234 Sequence			573 N . 0.024234 Sequence			573 N . 0.024234 Sequence
574 T . 0.035310 Sequence			HLA-B57/B35		574 T . 0.035310 Sequence			574 T . 0.035310 Sequence			574 T . 0.035310 Sequence
575 P . 0.256130 Sequence			HLA-B57/B35		575 P . 0.256130 Sequence			575 P . 0.256130 Sequence			575 P . 0.256130 Sequence
576 P . 0.032171 Sequence			HLA-B57/B35		576 P . 0.032171 Sequence			576 P . 0.032171 Sequence			576 P . 0.032171 Sequence
577 L . 0.453771 Sequence			HLA-B57/B35		577 L . 0.453771 Sequence			577 L . 0.453771 Sequence			577 L . 0.453771 Sequence
578 V S 0.808296 Sequence			HLA-B57/B35		578 V S 0.808296 Sequence			578 V S 0.808296 Sequence			578 V S 0.808296 Sequence
579 K S 0.660030 Sequence			HLA-B57/B35		579 K S 0.660030 Sequence			579 K S 0.660030 Sequence			579 K S 0.660030 Sequence
580 L S 0.971059 Sequence			HLA-B57/B35		580 L S 0.971059 Sequence			580 L S 0.971059 Sequence			580 L S 0.971059 Sequence
581 W S 0.918317 Sequence			HLA-B57/B35		581 W S 0.918317 Sequence			581 W S 0.918317 Sequence			581 W S 0.918317 Sequence
582 Y S 0.975187 Sequence			HLA-B35		582 Y S 0.975187 Sequence			582 Y S 0.975187 Sequence			582 Y S 0.975187 Sequence
583 Q . 0.145597 Sequence					583 Q . 0.153104 Sequence			583 Q . 0.153104 Sequence			583 Q . 0.153104 Sequence
584 L S 0.973734 Sequence					584 L S 0.960366 Sequence			584 L S 0.960366 Sequence			584 L S 0.960366 Sequence
585 E . 0.032911 Sequence					585 E . 0.027949 Sequence			585 E . 0.027949 Sequence			585 E . 0.027949 Sequence
586 K S 0.624827 Sequence					586 K S 0.622153 Sequence			586 K S 0.622153 Sequence			586 K S 0.622153 Sequence
587 E . 0.028887 Sequence			HLA-B35		587 E . 0.028350 Sequence			587 E . 0.028350 Sequence			587 E . 0.028350 Sequence
588 P . 0.024196 Sequence			OVERLAP/A2		588 P . 0.024044 Sequence			588 P . 0.024044 Sequence			588 P . 0.024044 Sequence
589 I . 0.079681 Sequence			HLA-B35		589 I . 0.082996 Sequence			589 I . 0.082996 Sequence			589 I . 0.082996 Sequence
590 V . 0.134714 Sequence			HLA-B35		590 V . 0.208782 Sequence			590 V . 0.208782 Sequence			590 V . 0.208782 Sequence
591 G . 0.034416 Sequence			HLA-B35		591 R . 0.265272 Sequence			591 R . 0.222523 Sequence			591 R . 0.237269 Sequence
592 A S 0.862435 Sequence			HLA-B35		592 A S 0.854295 Sequence			592 A S 0.916802 Sequence			592 A S 0.884490 Sequence
593 E . 0.027391 Sequence			HLA-B35		593 E . 0.023899 Sequence			593 E . 0.024788 Sequence			593 E . 0.023831 Sequence
594 T . 0.142639 Sequence			HLA-B35		594 T . 0.103928 Sequence			594 T . 0.130954 Sequence			594 T . 0.089806 Sequence
595 F S 0.942516 Sequence			HLA-B35		595 F S 0.849472 Sequence			595 F S 0.888013 Sequence			595 F S 0.875175 Sequence
596 Y . 0.316507 Sequence			HLA-B35		596 Y . 0.285971 Sequence			596 Y . 0.186415 Sequence			596 Y . 0.195893 Sequence
597 V S 0.841913 Sequence			HLA-B35		597 V S 0.871863 Sequence			597 V S 0.874044 Sequence			597 V S 0.821672 Sequence
598 D . 0.058345 Sequence					598 D . 0.399126 Sequence			598 D S 0.543306 Sequence			598 D . 0.444816 Sequence
599 G . 0.091959 Sequence					599 R S 0.760152 Sequence			599 E . 0.033864 Sequence			599 K S 0.906845 Sequence
600 A . 0.147594 Sequence					600 A . 0.260813 Sequence			600 A . 0.366589 Sequence			600 A . 0.401901 Sequence
601 A . 0.191443 Sequence					601 A . 0.046289 Sequence			601 A . 0.064550 Sequence			601 A . 0.072856 Sequence
602 N . 0.050835 Sequence					602 N . 0.032969 Sequence			602 N . 0.032550 Sequence			602 N . 0.031493 Sequence
603 R S 0.930733 Sequence					603 K S 0.937227 Sequence			603 R S 0.750221 Sequence			603 R S 0.842950 Sequence
604 E . 0.049121 Sequence					604 E . 0.026764 Sequence			604 E . 0.027756 Sequence			604 E . 0.025914 Sequence
605 T . 0.031809 Sequence					605 T . 0.031196 Sequence			605 T . 0.030586 Sequence			605 T . 0.032906 Sequence
606 K . 0.120561 Sequence					606 K . 0.479349 Sequence			606 K . 0.246470 Sequence			606 K . 0.147833 Sequence
607 L S 0.831646 Sequence					607 L S 0.876658 Sequence			607 L S 0.847729 Sequence			607 L S 0.874770 Sequence
608 G . 0.027437 Sequence					608 R . 0.160729 Sequence			608 R . 0.128392 Sequence			608 R . 0.128392 Sequence
609 K . 0.092170 Sequence					609 K . 0.266030 Sequence			609 K . 0.169911 Sequence			609 K . 0.169911 Sequence
610 A . 0.282198 Sequence					610 A . 0.051120 Sequence			610 A . 0.150848 Sequence			610 A . 0.150848 Sequence
611 G . 0.026234 Sequence					611 R . 0.047988 Sequence			611 R . 0.049323 Sequence			611 R . 0.049323 Sequence
612 Y S 0.880385 Sequence					612 Y S 0.876837 Sequence			612 Y S 0.876837 Sequence			612 Y S 0.876837 Sequence
613 V . 0.405469 Sequence					613 V . 0.155147 Sequence			613 V . 0.155147 Sequence			613 V . 0.155147 Sequence
614 T . 0.170538 Sequence					614 T . 0.186506 Sequence			614 T . 0.186506 Sequence			614 T . 0.186506 Sequence
615 N . 0.056348 Sequence					615 N . 0.153400 Sequence			615 N . 0.153400 Sequence			615 N . 0.153400 Sequence
616 R . 0.319391 Sequence					616 R . 0.215167 Sequence			616 R . 0.215167 Sequence			616 R . 0.215167 Sequence
617 G . 0.032403 Sequence					617 R . 0.273553 Sequence			617 R . 0.273553 Sequence			617 R . 0.273553 Sequence
618 R . 0.058307 Sequence					618 R S 0.518022 Sequence			618 R S 0.518022 Sequence			618 R S 0.518022 Sequence
619 Q . 0.048575 Sequence					619 Q . 0.039591 Sequence			619 Q . 0.039591 Sequence			619 Q . 0.039591 Sequence
620 K S 0.516662 Sequence					620 K . 0.396795 Sequence			620 K . 0.396795 Sequence			620 K . 0.396795 Sequence
621 V S 0.670439 Sequence					621 V . 0.410033 Sequence			621 V . 0.410033 Sequence			621 V . 0.410033 Sequence
622 V . 0.272061 Sequence					622 V . 0.161812 Sequence			622 V . 0.161812 Sequence			622 V . 0.161812 Sequence
623 T . 0.055360 Sequence					623 T . 0.057931 Sequence			623 T . 0.057931 Sequence			623 T . 0.057931 Sequence
624 L S 0.918931 Sequence					624 L S 0.969926 Sequence			624 L S 0.969926 Sequence			624 L S 0.969926 Sequence
625 T . 0.473320 Sequence					625 T . 0.432884 Sequence			625 T . 0.432884 Sequence			625 T . 0.432884 Sequence
626 D . 0.168759 Sequence					626 D . 0.168759 Sequence			626 D . 0.168759 Sequence			626 D . 0.168759 Sequence
627 T . 0.028734 Sequence					627 T . 0.028734 Sequence			627 T . 0.028734 Sequence			627 T . 0.028734 Sequence
628 T . 0.088875 Sequence					628 T . 0.088875 Sequence			628 T . 0.088875 Sequence			628 T . 0.088875 Sequence
629 N . 0.155830 Sequence					629 N . 0.155830 Sequence			629 N . 0.155830 Sequence			629 N . 0.155830 Sequence
630 Q . 0.142816 Sequence					630 Q . 0.142816 Sequence			630 Q . 0.142816 Sequence			630 Q . 0.142816 Sequence
631 K S 0.963425 Sequence					631 K S 0.963425 Sequence			631 K S 0.963425 Sequence			631 K S 0.963425 Sequence
632 T . 0.125225 Sequence					632 T . 0.125225 Sequence			632 T . 0.125225 Sequence			632 T . 0.125225 Sequence
633 E . 0.024318 Sequence					633 E . 0.024318 Sequence			633 E . 0.024318 Sequence			633 E . 0.024318 Sequence
634 L S 0.845062 Sequence					634 L S 0.845062 Sequence			634 L S 0.845062 Sequence			634 L S 0.845062 Sequence
635 Q . 0.029013 Sequence					635 Q . 0.029013 Sequence			635 Q . 0.029013 Sequence			635 Q . 0.029013 Sequence
636 A . 0.037888 Sequence					636 A . 0.037888 Sequence			636 A . 0.037888 Sequence			636 A . 0.037888 Sequence
637 I . 0.420545 Sequence					637 I . 0.410556 Sequence			637 I . 0.410556 Sequence			637 I . 0.410556 Sequence
638 Y S 0.970096 Sequence					638 Y S 0.947624 Sequence			638 Y S 0.947624 Sequence			638 Y S 0.947624 Sequence
639 L S 0.933586 Sequence					639 L S 0.879625 Sequence			639 L S 0.879625 Sequence			639 L S 0.879625 Sequence
640 A S 0.766780 Sequence					640 A S 0.746069 Sequence			640 A S 0.746069 Sequence			640 A S 0.746069 Sequence
641 L S 0.969244 Sequence					641 L S 0.967577 Sequence			641 L S 0.967577 Sequence			641 L S 0.967577 Sequence
642 Q . 0.051119 Sequence					642 Q . 0.052267 Sequence			642 Q . 0.052267 Sequence			642 Q . 0.052267 Sequence
643 D . 0.024229 Sequence					643 D . 0.024165 Sequence			643 D . 0.024165 Sequence			643 D . 0.024165 Sequence
644 S . 0.026705 Sequence					644 S . 0.028938 Sequence			644 S . 0.028938 Sequence			644 S . 0.028938 Sequence
645 G . 0.025888 Sequence					645 R . 0.075424 Sequence			645 R . 0.075424 Sequence			645 R . 0.075424 Sequence
646 L S 0.775887 Sequence					646 L S 0.903560 Sequence			646 L S 0.903560 Sequence			646 L S 0.903560 Sequence
647 E . 0.022916 Sequence					647 E . 0.022615 Sequence			647 E . 0.022615 Sequence			647 E . 0.022615 Sequence
648 V S 0.961910 Sequence					648 V S 0.949636 Sequence			648 V S 0.949636 Sequence			648 V S 0.949636 Sequence
649 N . 0.027564 Sequence					649 N . 0.025393 Sequence			649 N . 0.025393 Sequence			649 N . 0.025393 Sequence
650 I . 0.268839 Sequence					650 I . 0.124557 Sequence			650 I . 0.124557 Sequence			650 I . 0.124557 Sequence
651 V . 0.278908 Sequence					651 V . 0.311731 Sequence			651 V . 0.311731 Sequence			651 V . 0.311731 Sequence
652 T . 0.132556 Sequence					652 T . 0.248575 Sequence			652 T . 0.248575 Sequence			652 T . 0.248575 Sequence
653 D . 0.147061 Sequence					653 D . 0.095521 Sequence			653 D . 0.095521 Sequence			653 D . 0.095521 Sequence
654 S . 0.098024 Sequence					654 S . 0.092776 Sequence			654 S . 0.092776 Sequence			654 S . 0.092776 Sequence
655 Q . 0.044606 Sequence					655 Q . 0.038852 Sequence			655 Q . 0.038852 Sequence			655 Q . 0.038852 Sequence
656 Y S 0.681661 Sequence					656 Y S 0.701841 Sequence			656 Y S 0.701841 Sequence			656 Y S 0.701841 Sequence
657 A . 0.137461 Sequence					657 A . 0.158007 Sequence			657 A . 0.158007 Sequence			657 A . 0.158007 Sequence
658 L S 0.947191 Sequence					658 L S 0.959301 Sequence			658 L S 0.959301 Sequence			658 L S 0.959301 Sequence
659 G . 0.036798 Sequence					659 R . 0.226613 Sequence			659 R . 0.226613 Sequence			659 R . 0.226613 Sequence
660 I . 0.449964 Sequence					660 I S 0.684750 Sequence			660 I S 0.684750 Sequence			660 I S 0.684750 Sequence
661 I . 0.382751 Sequence					661 I . 0.277674 Sequence			661 I . 0.277674 Sequence			661 I . 0.277674 Sequence
662 Q . 0.154675 Sequence					662 Q . 0.112478 Sequence			662 Q . 0.112478 Sequence			662 Q . 0.112478 Sequence
663 A S 0.948431 Sequence					663 A S 0.911184 Sequence			663 A S 0.911184 Sequence			663 A S 0.911184 Sequence
664 Q . 0.178370 Sequence			HLA-B35		664 Q . 0.114249 Sequence			664 Q . 0.114249 Sequence			664 Q . 0.114249 Sequence
665 P . 0.196744 Sequence			HLA-B35		665 P . 0.239004 Sequence			665 P . 0.239004 Sequence			665 P . 0.239004 Sequence
666 D . 0.040329 Sequence			HLA-B35		666 D . 0.129575 Sequence			666 D . 0.129575 Sequence			666 D . 0.129575 Sequence
667 Q . 0.039609 Sequence			HLA-B35		667 Q . 0.037216 Sequence			667 Q . 0.037216 Sequence			667 Q . 0.037216 Sequence
668 S . 0.026147 Sequence			HLA-B35		668 S . 0.026147 Sequence			668 S . 0.026147 Sequence			668 S . 0.026147 Sequence
669 E . 0.029436 Sequence			HLA-B35		669 E . 0.029436 Sequence			669 E . 0.029436 Sequence			669 E . 0.029436 Sequence
670 S . 0.041765 Sequence			HLA-B35		670 S . 0.041765 Sequence			670 S . 0.041765 Sequence			670 S . 0.041765 Sequence
671 E . 0.042585 Sequence			HLA-B35		671 E . 0.042585 Sequence			671 E . 0.042585 Sequence			671 E . 0.042585 Sequence
672 L S 0.913204 Sequence			HLA-B35		672 L S 0.913204 Sequence			672 L S 0.913204 Sequence			672 L S 0.913204 Sequence
673 V . 0.106096 Sequence					673 V . 0.106096 Sequence			673 V . 0.106096 Sequence			673 V . 0.106096 Sequence
674 N . 0.026920 Sequence					674 N . 0.026920 Sequence			674 N . 0.026920 Sequence			674 N . 0.026920 Sequence
675 Q . 0.024690 Sequence					675 Q . 0.024690 Sequence			675 Q . 0.024690 Sequence			675 Q . 0.024690 Sequence
676 I S 0.676620 Sequence					676 I S 0.676620 Sequence			676 I S 0.676620 Sequence			676 I S 0.676620 Sequence
677 I . 0.240237 Sequence					677 I . 0.240237 Sequence			677 I . 0.240237 Sequence			677 I . 0.240237 Sequence
678 E . 0.030140 Sequence					678 E . 0.030140 Sequence			678 E . 0.030140 Sequence			678 E . 0.030140 Sequence
679 Q . 0.358943 Sequence					679 Q . 0.358943 Sequence			679 Q . 0.358943 Sequence			679 Q . 0.358943 Sequence
680 L S 0.696233 Sequence					680 L S 0.696233 Sequence			680 L S 0.696233 Sequence			680 L S 0.696233 Sequence
681 I . 0.091101 Sequence					681 I . 0.091101 Sequence			681 I . 0.091101 Sequence			681 I . 0.091101 Sequence
682 K . 0.093534 Sequence					682 K . 0.093534 Sequence			682 K . 0.093534 Sequence			682 K . 0.093534 Sequence
683 K S 0.737540 Sequence					683 K S 0.737540 Sequence			683 K S 0.737540 Sequence			683 K S 0.737540 Sequence
684 E . 0.029051 Sequence					684 E . 0.029051 Sequence			684 E . 0.029051 Sequence			684 E . 0.029051 Sequence
685 K . 0.124115 Sequence					685 K . 0.124115 Sequence			685 K . 0.124115 Sequence			685 K . 0.124115 Sequence
686 V . 0.264094 Sequence					686 V . 0.264094 Sequence			686 V . 0.264094 Sequence			686 V . 0.264094 Sequence
687 Y S 0.837568 Sequence					687 Y S 0.837568 Sequence			687 Y S 0.837568 Sequence			687 Y S 0.837568 Sequence
688 L S 0.705937 Sequence					688 L S 0.673575 Sequence			688 L S 0.673575 Sequence			688 L S 0.673575 Sequence
689 A . 0.215957 Sequence					689 A . 0.091631 Sequence			689 A . 0.091631 Sequence			689 A . 0.091631 Sequence
690 W S 0.792500 Sequence					690 W S 0.716922 Sequence			690 W S 0.716922 Sequence			690 W S 0.716922 Sequence
691 V . 0.492608 Sequence					691 V . 0.227698 Sequence			691 V . 0.227698 Sequence			691 V . 0.227698 Sequence
692 P . 0.029726 Sequence					692 P . 0.023903 Sequence			692 P . 0.023903 Sequence			692 P . 0.023903 Sequence
693 A . 0.495425 Sequence					693 A . 0.409629 Sequence			693 A . 0.409629 Sequence			693 A . 0.409629 Sequence
694 H . 0.128729 Sequence					694 H . 0.117658 Sequence			694 H . 0.117658 Sequence			694 H . 0.117658 Sequence
695 K S 0.967296 Sequence					695 K S 0.971352 Sequence			695 K S 0.971352 Sequence			695 K S 0.971352 Sequence
696 G . 0.243097 Sequence					696 R S 0.799734 Sequence			696 R S 0.799734 Sequence			696 R S 0.799734 Sequence
697 I S 0.565408 Sequence					697 I S 0.877710 Sequence			697 I S 0.877710 Sequence			697 I S 0.877710 Sequence
698 G . 0.024362 Sequence					698 R . 0.049445 Sequence			698 R . 0.049445 Sequence			698 R . 0.049445 Sequence
699 G . 0.058859 Sequence					699 R S 0.549928 Sequence			699 R S 0.549928 Sequence			699 R S 0.549928 Sequence
700 N . 0.043173 Sequence					700 N . 0.041912 Sequence			700 N . 0.041912 Sequence			700 N . 0.041912 Sequence
701 E . 0.027992 Sequence					701 E . 0.023627 Sequence			701 E . 0.023627 Sequence			701 E . 0.023627 Sequence
702 Q . 0.038478 Sequence					702 Q . 0.026755 Sequence			702 Q . 0.026755 Sequence			702 Q . 0.026755 Sequence
703 V S 0.607555 Sequence					703 V . 0.393054 Sequence			703 V . 0.393054 Sequence			703 V . 0.393054 Sequence
704 D . 0.053447 Sequence					704 D . 0.035540 Sequence			704 D . 0.035540 Sequence			704 D . 0.035540 Sequence
705 K . 0.147995 Sequence					705 K S 0.738101 Sequence			705 K S 0.738101 Sequence			705 K S 0.738101 Sequence
706 L S 0.650977 Sequence					706 L S 0.898376 Sequence			706 L S 0.898376 Sequence			706 L S 0.898376 Sequence
707 V . 0.193433 Sequence			HLA-B57		707 V . 0.165309 Sequence			707 V . 0.165309 Sequence			707 V . 0.165309 Sequence
708 S . 0.023010 Sequence			HLA-B57		708 S . 0.023192 Sequence			708 S . 0.023192 Sequence			708 S . 0.023192 Sequence
709 A . 0.292681 Sequence			HLA-B57		709 A . 0.401214 Sequence			709 A . 0.401214 Sequence			709 A . 0.401214 Sequence
710 G . 0.026759 Sequence			HLA-B57		710 R . 0.050807 Sequence			710 R . 0.050807 Sequence			710 R . 0.050807 Sequence
711 I S 0.618109 Sequence			HLA-B57		711 I S 0.762833 Sequence			711 I S 0.762833 Sequence			711 I S 0.762833 Sequence
712 R . 0.064308 Sequence			HLA-B57		712 K . 0.073914 Sequence			712 K . 0.073914 Sequence			712 K . 0.073914 Sequence
713 K S 0.864636 Sequence			HLA-B57		713 K S 0.796363 Sequence			713 K S 0.796363 Sequence			713 K S 0.796363 Sequence
714 V S 0.841706 Sequence			HLA-A3/B57		714 V S 0.707379 Sequence			714 V S 0.707379 Sequence			714 V S 0.707379 Sequence
715 L S 0.901464 Sequence			HLA-A3/B57		715 L S 0.762655 Sequence			715 L S 0.762655 Sequence			715 L S 0.762655 Sequence
716 F . 0.240895 Sequence			HLA-A3/B57		716 F . 0.321520 Sequence			716 F . 0.321520 Sequence			716 F . 0.321520 Sequence
717 L . 0.358718 Sequence			HLA-A3		717 L S 0.894549 Sequence			717 L S 0.894549 Sequence			717 L S 0.894549 Sequence
718 D . 0.044670 Sequence			HLA-A3		718 D . 0.073669 Sequence			718 D . 0.073669 Sequence			718 D . 0.073669 Sequence
719 G . 0.053434 Sequence			HLA-A3		719 R . 0.098064 Sequence			719 R . 0.098064 Sequence			719 R . 0.098064 Sequence
720 I S 0.529822 Sequence			HLA-A3		720 I S 0.735283 Sequence			720 I S 0.735283 Sequence			720 I S 0.735283 Sequence
721 D . 0.037655 Sequence			HLA-A3		721 D . 0.031831 Sequence			721 D . 0.031831 Sequence			721 D . 0.031831 Sequence
722 K S 0.934058 Sequence			HLA-A3/B57/B35		722 K S 0.914847 Sequence			722 K S 0.914847 Sequence			722 K S 0.914847 Sequence
723 A S 0.824999 Sequence			HLA-B57/B35		723 A S 0.650378 Sequence			723 A S 0.650378 Sequence			723 A S 0.650378 Sequence
724 Q . 0.136335 Sequence			HLA-B57/B35		724 Q . 0.089541 Sequence			724 Q . 0.089541 Sequence			724 Q . 0.089541 Sequence
725 D . 0.027145 Sequence			HLA-B57/B35		725 D . 0.027587 Sequence			725 D . 0.027587 Sequence			725 D . 0.027587 Sequence
726 E . 0.024221 Sequence			HLA-B57/B35		726 E . 0.029771 Sequence			726 E . 0.029771 Sequence			726 E . 0.029771 Sequence
727 H . 0.123572 Sequence			HLA-B57/B35		727 H . 0.108732 Sequence			727 H . 0.108732 Sequence			727 H . 0.108732 Sequence
728 E . 0.024432 Sequence			HLA-B57/B35		728 E . 0.024432 Sequence			728 E . 0.024432 Sequence			728 E . 0.024432 Sequence
729 K . 0.362350 Sequence			HLA-B57/B35		729 K . 0.362350 Sequence			729 K . 0.362350 Sequence			729 K . 0.362350 Sequence
730 Y S 0.963738 Sequence			HLA-B57/B35		730 Y S 0.963738 Sequence			730 Y S 0.963738 Sequence			730 Y S 0.963738 Sequence
731 H . 0.064076 Sequence					731 H . 0.064076 Sequence			731 H . 0.064076 Sequence			731 H . 0.064076 Sequence
732 S . 0.023426 Sequence					732 S . 0.023426 Sequence			732 S . 0.023426 Sequence			732 S . 0.023426 Sequence
733 N . 0.069307 Sequence					733 N . 0.069307 Sequence			733 N . 0.069307 Sequence			733 N . 0.069307 Sequence
734 W S 0.804938 Sequence					734 W S 0.804938 Sequence			734 W S 0.804938 Sequence			734 W S 0.804938 Sequence
735 R . 0.208681 Sequence					735 R . 0.208681 Sequence			735 R . 0.208681 Sequence			735 R . 0.208681 Sequence
736 A S 0.581451 Sequence					736 A S 0.581451 Sequence			736 A S 0.581451 Sequence			736 A S 0.581451 Sequence
737 M S 0.930539 Sequence					737 M S 0.930539 Sequence			737 M S 0.930539 Sequence			737 M S 0.930539 Sequence
738 A . 0.494698 Sequence					738 A . 0.494698 Sequence			738 A . 0.494698 Sequence			738 A . 0.494698 Sequence
739 S . 0.043615 Sequence					739 S . 0.043615 Sequence			739 S . 0.043615 Sequence			739 S . 0.043615 Sequence
740 D . 0.050798 Sequence					740 D . 0.050798 Sequence			740 D . 0.050798 Sequence			740 D . 0.050798 Sequence
741 F . 0.117096 Sequence					741 F . 0.117096 Sequence			741 F . 0.117096 Sequence			741 F . 0.117096 Sequence
742 N . 0.022147 Sequence					742 N . 0.022147 Sequence			742 N . 0.022147 Sequence			742 N . 0.022147 Sequence
743 L . 0.180396 Sequence					743 L . 0.180396 Sequence			743 L . 0.180396 Sequence			743 L . 0.180396 Sequence
744 P . 0.026220 Sequence					744 P . 0.026220 Sequence			744 P . 0.026220 Sequence			744 P . 0.026220 Sequence
745 P . 0.056908 Sequence					745 P . 0.056908 Sequence			745 P . 0.056908 Sequence			745 P . 0.056908 Sequence
746 V S 0.538589 Sequence					746 V S 0.538589 Sequence			746 V S 0.538589 Sequence			746 V S 0.538589 Sequence
747 V S 0.633850 Sequence					747 V S 0.633850 Sequence			747 V S 0.633850 Sequence			747 V S 0.633850 Sequence
748 A . 0.204820 Sequence					748 A . 0.204820 Sequence			748 A . 0.204820 Sequence			748 A . 0.204820 Sequence
749 K S 0.772548 Sequence					749 K S 0.772548 Sequence			749 K S 0.772548 Sequence			749 K S 0.772548 Sequence
750 E . 0.195625 Sequence					750 E . 0.195625 Sequence			750 E . 0.195625 Sequence			750 E . 0.195625 Sequence
751 I S 0.948326 Sequence					751 I S 0.948326 Sequence			751 I S 0.948326 Sequence			751 I S 0.948326 Sequence
752 V S 0.888205 Sequence					752 V S 0.888205 Sequence			752 V S 0.888205 Sequence			752 V S 0.888205 Sequence
753 A . 0.469712 Sequence					753 A . 0.469712 Sequence			753 A . 0.469712 Sequence			753 A . 0.469712 Sequence
754 S . 0.035351 Sequence					754 S . 0.035342 Sequence			754 S . 0.035342 Sequence			754 S . 0.035342 Sequence
755 C . 0.247755 Sequence					755 C . 0.114453 Sequence			755 C . 0.114453 Sequence			755 C . 0.114453 Sequence
756 D . 0.047624 Sequence					756 D . 0.038546 Sequence			756 D . 0.038546 Sequence			756 D . 0.038546 Sequence
757 K S 0.746948 Sequence					757 K S 0.739846 Sequence			757 K S 0.739846 Sequence			757 K S 0.739846 Sequence
758 C . 0.029551 Sequence					758 C . 0.027736 Sequence			758 C . 0.027736 Sequence			758 C . 0.027736 Sequence
759 Q . 0.023415 Sequence					759 Q . 0.023195 Sequence			759 Q . 0.023195 Sequence			759 Q . 0.023195 Sequence
760 L S 0.852959 Sequence					760 L S 0.602618 Sequence			760 L S 0.602618 Sequence			760 L S 0.602618 Sequence
761 K S 0.688530 Sequence					761 K S 0.699908 Sequence			761 K S 0.699908 Sequence			761 K S 0.699908 Sequence
762 G . 0.037861 Sequence					762 R . 0.270855 Sequence			762 R . 0.270855 Sequence			762 R . 0.270855 Sequence
763 E . 0.023427 Sequence					763 E . 0.023952 Sequence			763 E . 0.023952 Sequence			763 E . 0.023952 Sequence
764 A . 0.056626 Sequence					764 A . 0.043387 Sequence			764 A . 0.043387 Sequence			764 A . 0.043387 Sequence
765 M . 0.200112 Sequence					765 M . 0.190699 Sequence			765 M . 0.190699 Sequence			765 M . 0.190699 Sequence
766 H . 0.139868 Sequence					766 H . 0.112140 Sequence			766 H . 0.112140 Sequence			766 H . 0.112140 Sequence
767 G S 0.505940 Sequence					767 R S 0.837023 Sequence			767 R S 0.837023 Sequence			767 R S 0.837023 Sequence
768 Q . 0.027251 Sequence					768 Q . 0.033671 Sequence			768 Q . 0.033671 Sequence			768 Q . 0.033671 Sequence
769 V S 0.653190 Sequence					769 V S 0.883403 Sequence			769 V S 0.883403 Sequence			769 V S 0.883403 Sequence
770 D . 0.029390 Sequence					770 D . 0.025899 Sequence			770 D . 0.025899 Sequence			770 D . 0.025899 Sequence
771 C . 0.023240 Sequence					771 C . 0.022612 Sequence			771 C . 0.022612 Sequence			771 C . 0.022612 Sequence
772 S . 0.024519 Sequence					772 S . 0.023712 Sequence			772 S . 0.023712 Sequence			772 S . 0.023712 Sequence
773 P . 0.056011 Sequence					773 P . 0.062275 Sequence			773 P . 0.062275 Sequence			773 P . 0.062275 Sequence
774 G . 0.025006 Sequence					774 R . 0.210799 Sequence			774 R . 0.210799 Sequence			774 R . 0.210799 Sequence
775 I . 0.251256 Sequence					775 I . 0.418079 Sequence			775 I . 0.418079 Sequence			775 I . 0.418079 Sequence
776 W S 0.875646 Sequence					776 W S 0.810620 Sequence			776 W S 0.810620 Sequence			776 W S 0.810620 Sequence
777 Q . 0.027291 Sequence					777 Q . 0.026010 Sequence			777 Q . 0.026010 Sequence			777 Q . 0.026010 Sequence
778 L S 0.972911 Sequence					778 L S 0.950264 Sequence			778 L S 0.950264 Sequence			778 L S 0.950264 Sequence
779 D . 0.119335 Sequence					779 D . 0.055766 Sequence			779 D . 0.055766 Sequence			779 D . 0.055766 Sequence
780 C . 0.059837 Sequence					780 C . 0.065164 Sequence			780 C . 0.065164 Sequence			780 C . 0.065164 Sequence
781 T . 0.023817 Sequence					781 T . 0.032339 Sequence			781 T . 0.032339 Sequence			781 T . 0.032339 Sequence
782 H . 0.233425 Sequence					782 H . 0.210488 Sequence			782 H . 0.210488 Sequence			782 H . 0.210488 Sequence
783 L S 0.890310 Sequence					783 L S 0.898947 Sequence			783 L S 0.898947 Sequence			783 L S 0.898947 Sequence
784 E . 0.024065 Sequence					784 E . 0.024595 Sequence			784 E . 0.024595 Sequence			784 E . 0.024595 Sequence
785 G . 0.056525 Sequence					785 R . 0.491527 Sequence			785 R . 0.491527 Sequence			785 R . 0.491527 Sequence
786 K . 0.056331 Sequence					786 K . 0.066247 Sequence			786 K . 0.066247 Sequence			786 K . 0.066247 Sequence
787 V . 0.067866 Sequence					787 V . 0.057758 Sequence			787 V . 0.057758 Sequence			787 V . 0.057758 Sequence
788 I . 0.056556 Sequence					788 I . 0.046277 Sequence			788 I . 0.046277 Sequence			788 I . 0.046277 Sequence
789 L S 0.899536 Sequence					789 L S 0.704363 Sequence			789 L S 0.704363 Sequence			789 L S 0.704363 Sequence
790 V S 0.895164 Sequence			HLA-B35		790 V S 0.514795 Sequence			790 V S 0.514795 Sequence			790 V S 0.514795 Sequence
791 A . 0.237853 Sequence					791 A . 0.197764 Sequence			791 A . 0.197764 Sequence			791 A . 0.197764 Sequence
792 V . 0.430901 Sequence					792 V S 0.883368 Sequence			792 V S 0.883368 Sequence			792 V S 0.883368 Sequence
793 H . 0.064631 Sequence					793 H . 0.057746 Sequence			793 H . 0.057746 Sequence			793 H . 0.057746 Sequence
794 V S 0.944973 Sequence					794 V S 0.945843 Sequence			794 V S 0.945843 Sequence			794 V S 0.945843 Sequence
795 A . 0.442536 Sequence					795 A . 0.479176 Sequence			795 A . 0.479176 Sequence			795 A . 0.479176 Sequence
796 S . 0.054961 Sequence					796 S . 0.060247 Sequence			796 S . 0.060247 Sequence			796 S . 0.060247 Sequence
797 G . 0.051799 Sequence					797 R . 0.383587 Sequence			797 R . 0.383587 Sequence			797 R . 0.383587 Sequence
798 Y S 0.764941 Sequence					798 Y S 0.892947 Sequence			798 Y S 0.892947 Sequence			798 Y S 0.892947 Sequence
799 I S 0.786960 Sequence					799 I S 0.676406 Sequence			799 I S 0.676406 Sequence			799 I S 0.676406 Sequence
800 E . 0.026740 Sequence					800 E . 0.025615 Sequence			800 E . 0.025615 Sequence			800 E . 0.025615 Sequence
801 A S 0.506739 Sequence					801 A . 0.232714 Sequence			801 A . 0.250123 Sequence			801 A . 0.250123 Sequence
802 E . 0.035003 Sequence					802 E . 0.024928 Sequence			802 E . 0.028849 Sequence			802 E . 0.028849 Sequence
803 V . 0.249555 Sequence					803 V . 0.191582 Sequence			803 V . 0.281554 Sequence			803 V . 0.281554 Sequence
804 I . 0.179552 Sequence					804 I S 0.630452 Sequence			804 I S 0.651992 Sequence			804 I S 0.651992 Sequence
805 P . 0.195973 Sequence					805 P . 0.134015 Sequence			805 P . 0.160865 Sequence			805 P . 0.160865 Sequence
806 A S 0.554341 Sequence					806 A S 0.606295 Sequence			806 A S 0.554341 Sequence			806 A S 0.554341 Sequence
807 E . 0.033146 Sequence					807 E . 0.034940 Sequence			807 E . 0.033146 Sequence			807 E . 0.033146 Sequence
808 T . 0.034522 Sequence					808 T . 0.039315 Sequence			808 T . 0.034522 Sequence			808 T . 0.034522 Sequence
809 G . 0.059822 Sequence					809 R S 0.511339 Sequence			809 G . 0.059822 Sequence			809 G . 0.059822 Sequence
810 Q . 0.063553 Sequence					810 Q . 0.162685 Sequence			810 Q . 0.063553 Sequence			810 Q . 0.063553 Sequence
811 E . 0.023414 Sequence					811 E . 0.023028 Sequence			811 E . 0.023414 Sequence			811 E . 0.023414 Sequence
812 T . 0.186091 Sequence					812 T . 0.152066 Sequence			812 T . 0.186091 Sequence			812 T . 0.186091 Sequence
813 A . 0.314472 Sequence					813 A . 0.163671 Sequence			813 A . 0.322066 Sequence			813 A . 0.322066 Sequence
814 Y S 0.964889 Sequence					814 Y S 0.847119 Sequence			814 Y S 0.930934 Sequence			814 Y S 0.930934 Sequence
815 F . 0.369361 Sequence					815 F . 0.328660 Sequence			815 F . 0.296102 Sequence			815 F . 0.296102 Sequence
816 L . 0.482710 Sequence					816 L S 0.902834 Sequence			816 L . 0.485307 Sequence			816 L . 0.485307 Sequence
817 L S 0.962924 Sequence					817 L S 0.960023 Sequence			817 L S 0.961229 Sequence			817 L S 0.961229 Sequence
818 K S 0.815860 Sequence			HLA-A3		818 K S 0.850459 Sequence			818 K S 0.850459 Sequence			818 K S 0.850459 Sequence
819 L S 0.875151 Sequence			HLA-A3		819 L S 0.892825 Sequence			819 L S 0.892825 Sequence			819 L S 0.892825 Sequence
820 A . 0.194415 Sequence			HLA-A3		820 A . 0.275027 Sequence			820 A . 0.275027 Sequence			820 A . 0.275027 Sequence
821 G . 0.031229 Sequence			HLA-A3		821 R . 0.200897 Sequence			821 R . 0.200897 Sequence			821 R . 0.200897 Sequence
822 R . 0.063312 Sequence			HLA-A3		822 R . 0.119111 Sequence			822 R . 0.119111 Sequence			822 R . 0.119111 Sequence
823 W . 0.421197 Sequence			HLA-A3		823 W . 0.321154 Sequence			823 W . 0.321154 Sequence			823 W . 0.321154 Sequence
824 P . 0.022880 Sequence					824 P . 0.022495 Sequence			824 P . 0.022495 Sequence			824 P . 0.022495 Sequence
825 V . 0.382330 Sequence					825 V . 0.199290 Sequence			825 V . 0.199290 Sequence			825 V . 0.199290 Sequence
826 K S 0.920317 Sequence					826 K S 0.843598 Sequence			826 K S 0.843598 Sequence			826 K S 0.843598 Sequence
827 T . 0.104553 Sequence					827 T . 0.131734 Sequence			827 T . 0.131734 Sequence			827 T . 0.131734 Sequence
828 I S 0.912107 Sequence					828 I S 0.970657 Sequence			828 I S 0.970657 Sequence			828 I S 0.970657 Sequence
829 H S 0.634856 Sequence					829 H S 0.588217 Sequence			829 H S 0.588217 Sequence			829 H S 0.588217 Sequence
830 T . 0.199010 Sequence					830 T . 0.249297 Sequence			830 T . 0.199010 Sequence			830 T . 0.199010 Sequence
831 D S 0.643489 Sequence					831 D S 0.531258 Sequence			831 D S 0.643489 Sequence			831 D S 0.643489 Sequence
832 N . 0.051610 Sequence					832 N . 0.056973 Sequence			832 N . 0.051610 Sequence			832 N . 0.051610 Sequence
833 G . 0.025892 Sequence					833 G . 0.025037 Sequence			833 G . 0.025892 Sequence			833 G . 0.025892 Sequence
834 S . 0.026500 Sequence					834 S . 0.026310 Sequence			834 S . 0.026500 Sequence			834 S . 0.026500 Sequence
835 N . 0.024618 Sequence					835 N . 0.027438 Sequence			835 N . 0.024618 Sequence			835 N . 0.024618 Sequence
836 F S 0.731409 Sequence					836 F S 0.696655 Sequence			836 F S 0.731409 Sequence			836 F S 0.731409 Sequence
837 T . 0.104856 Sequence			HLA-B57		837 T . 0.135793 Sequence			837 T . 0.104856 Sequence			837 T . 0.104856 Sequence
838 G . 0.042779 Sequence			HLA-B57		838 S . 0.037782 Sequence			838 G . 0.042779 Sequence			838 G . 0.042779 Sequence
839 A . 0.034623 Sequence			HLA-B57/0VERLAP		839 A . 0.045386 Sequence			839 A . 0.034623 Sequence			839 A . 0.034623 Sequence
840 T . 0.042658 Sequence			HLA-B57		840 T . 0.047697 Sequence			840 T . 0.042658 Sequence			840 T . 0.042658 Sequence
841 V S 0.897605 Sequence			HLA-B57		841 V S 0.937811 Sequence			841 V S 0.878564 Sequence			841 V S 0.878564 Sequence
842 R S 0.874931 Sequence			HLA-B57		842 K S 0.824272 Sequence			842 R S 0.777418 Sequence			842 R S 0.777418 Sequence
843 A S 0.773822 Sequence			HLA-B57		843 A S 0.521808 Sequence			843 A S 0.646820 Sequence			843 A S 0.646820 Sequence
844 A . 0.032792 Sequence			HLA-B57		844 A . 0.047341 Sequence			844 A . 0.033872 Sequence			844 A . 0.033872 Sequence
845 C . 0.022794 Sequence			HLA-B57		845 C . 0.023154 Sequence			845 C . 0.022883 Sequence			845 C . 0.022883 Sequence
846 W . 0.464622 Sequence			HLA-B57		846 W S 0.566107 Sequence			846 W S 0.511493 Sequence			846 W S 0.511493 Sequence
847 W . 0.245645 Sequence			HLA-B57		847 W . 0.296010 Sequence			847 W . 0.248056 Sequence			847 W . 0.248056 Sequence
848 A . 0.091714 Sequence					848 A . 0.094685 Sequence			848 A . 0.063589 Sequence			848 A . 0.063589 Sequence
849 G . 0.027221 Sequence					849 R . 0.036183 Sequence			849 R . 0.063072 Sequence			849 R . 0.063072 Sequence
850 I . 0.211218 Sequence					850 I . 0.421362 Sequence			850 I . 0.396606 Sequence			850 I . 0.396606 Sequence
851 K . 0.425299 Sequence					851 K . 0.250134 Sequence			851 K . 0.250134 Sequence			851 K . 0.250134 Sequence
852 Q . 0.127708 Sequence					852 Q . 0.110642 Sequence			852 Q . 0.110642 Sequence			852 Q . 0.110642 Sequence
853 E . 0.029273 Sequence					853 E . 0.025913 Sequence			853 E . 0.025913 Sequence			853 E . 0.025913 Sequence
854 F S 0.682428 Sequence					854 F S 0.607877 Sequence			854 F S 0.607877 Sequence			854 F S 0.607877 Sequence
855 G . 0.022286 Sequence					855 R . 0.026373 Sequence			855 R . 0.026373 Sequence			855 R . 0.026373 Sequence
856 I . 0.202998 Sequence					856 I S 0.786590 Sequence			856 I S 0.786590 Sequence			856 I S 0.786590 Sequence
857 P . 0.044930 Sequence					857 P . 0.026861 Sequence			857 P . 0.026861 Sequence			857 P . 0.026861 Sequence
858 Y S 0.965786 Sequence					858 Y S 0.932016 Sequence			858 Y S 0.932016 Sequence			858 Y S 0.932016 Sequence
859 N . 0.044613 Sequence					859 N . 0.032206 Sequence			859 N . 0.032206 Sequence			859 N . 0.032206 Sequence
860 P . 0.141878 Sequence					860 P . 0.066179 Sequence			860 P . 0.066179 Sequence			860 P . 0.066179 Sequence
861 Q . 0.037580 Sequence					861 Q . 0.037822 Sequence			861 Q . 0.037822 Sequence			861 Q . 0.037822 Sequence
862 S . 0.064949 Sequence					862 S . 0.349824 Sequence			862 S . 0.349824 Sequence			862 S . 0.349824 Sequence
863 Q . 0.033868 Sequence					863 Q . 0.036880 Sequence			863 Q . 0.036880 Sequence			863 Q . 0.036880 Sequence
864 G . 0.331677 Sequence					864 R S 0.871468 Sequence			864 R S 0.871468 Sequence			864 R S 0.871468 Sequence
865 V S 0.901836 Sequence					865 V S 0.955402 Sequence			865 V S 0.955402 Sequence			865 V S 0.955402 Sequence
866 V . 0.349954 Sequence					866 V . 0.233956 Sequence			866 V . 0.233956 Sequence			866 V . 0.233956 Sequence
867 E . 0.054904 Sequence					867 E . 0.050422 Sequence			867 E . 0.050422 Sequence			867 E . 0.050422 Sequence
868 S . 0.061692 Sequence					868 S . 0.037921 Sequence			868 S . 0.037921 Sequence			868 S . 0.037921 Sequence
869 M S 0.795089 Sequence					869 M S 0.593269 Sequence			869 M S 0.593269 Sequence			869 M S 0.593269 Sequence
870 N . 0.026015 Sequence					870 N . 0.026128 Sequence			870 N . 0.026128 Sequence			870 N . 0.026128 Sequence
871 K S 0.682548 Sequence					871 K S 0.868611 Sequence			871 K S 0.868611 Sequence			871 K S 0.868611 Sequence
872 E . 0.031337 Sequence					872 E . 0.027345 Sequence			872 E . 0.027345 Sequence			872 E . 0.027345 Sequence
873 L . 0.252502 Sequence					873 L . 0.239175 Sequence			873 L . 0.239175 Sequence			873 L . 0.239175 Sequence
874 K . 0.069011 Sequence					874 K . 0.064370 Sequence			874 K . 0.064370 Sequence			874 K . 0.064370 Sequence
875 K . 0.383053 Sequence					875 K . 0.410843 Sequence			875 K . 0.410843 Sequence			875 K . 0.410843 Sequence
876 I . 0.315591 Sequence					876 I . 0.347346 Sequence			876 I . 0.347346 Sequence			876 I . 0.347346 Sequence
877 I . 0.116214 Sequence					877 I . 0.145673 Sequence			877 I . 0.145673 Sequence			877 I . 0.145673 Sequence
878 G . 0.030763 Sequence					878 R . 0.154703 Sequence			878 R . 0.154703 Sequence			878 R . 0.154703 Sequence
879 Q . 0.175815 Sequence					879 Q . 0.309314 Sequence			879 Q . 0.309314 Sequence			879 Q . 0.309314 Sequence
880 V S 0.954279 Sequence					880 V S 0.927911 Sequence			880 V S 0.927911 Sequence			880 V S 0.927911 Sequence
881 R . 0.283286 Sequence					881 R . 0.198367 Sequence			881 R . 0.198367 Sequence			881 R . 0.198367 Sequence
882 D . 0.104600 Sequence					882 D . 0.054561 Sequence			882 D . 0.054561 Sequence			882 D . 0.054561 Sequence
883 Q . 0.054880 Sequence					883 Q . 0.036560 Sequence			883 Q . 0.036560 Sequence			883 Q . 0.036560 Sequence
884 A . 0.092978 Sequence					884 A . 0.105064 Sequence			884 A . 0.105064 Sequence			884 A . 0.105064 Sequence
885 E . 0.022994 Sequence					885 E . 0.025049 Sequence			885 E . 0.025049 Sequence			885 E . 0.025049 Sequence
886 H . 0.078596 Sequence					886 H . 0.076764 Sequence			886 H . 0.076764 Sequence			886 H . 0.076764 Sequence
887 L S 0.900021 Sequence					887 L S 0.900021 Sequence			887 L S 0.900021 Sequence			887 L S 0.900021 Sequence
888 K S 0.711609 Sequence			HLA-B57		888 K S 0.711609 Sequence			888 K S 0.711609 Sequence			888 K S 0.711609 Sequence
889 T . 0.031344 Sequence			HLA-B57		889 T . 0.031344 Sequence			889 T . 0.031344 Sequence			889 T . 0.031344 Sequence
890 A . 0.033503 Sequence			HLA-B57		890 A . 0.033503 Sequence			890 A . 0.033503 Sequence			890 A . 0.033503 Sequence
891 V . 0.160220 Sequence			HLA-B57		891 V . 0.160220 Sequence			891 V . 0.160220 Sequence			891 V . 0.160220 Sequence
892 Q . 0.075897 Sequence			HLA-B57		892 Q . 0.075897 Sequence			892 Q . 0.075897 Sequence			892 Q . 0.075897 Sequence
893 M . 0.246341 Sequence			HLA-B57		893 M . 0.246341 Sequence			893 M . 0.246341 Sequence			893 M . 0.246341 Sequence
894 A . 0.190852 Sequence			HLA-B57		894 A . 0.190852 Sequence			894 A . 0.190852 Sequence			894 A . 0.190852 Sequence
895 V . 0.183882 Sequence			HLA-B57		895 V . 0.183882 Sequence			895 V . 0.183882 Sequence			895 V . 0.183882 Sequence
896 F . 0.124229 Sequence			HLA-B57		896 F . 0.124125 Sequence			896 F . 0.109563 Sequence			896 F . 0.109563 Sequence
897 I . 0.083490 Sequence					897 I . 0.051661 Sequence			897 I . 0.053321 Sequence			897 I . 0.053321 Sequence
898 H . 0.152545 Sequence					898 H . 0.087399 Sequence			898 H . 0.088115 Sequence			898 H . 0.088115 Sequence
899 N . 0.044707 Sequence					899 N . 0.047075 Sequence			899 N . 0.037513 Sequence			899 N . 0.037513 Sequence
900 F S 0.961328 Sequence					900 F S 0.907521 Sequence			900 F S 0.938274 Sequence			900 F S 0.938274 Sequence
901 K S 0.935303 Sequence					901 K S 0.788101 Sequence			901 K S 0.880867 Sequence			901 K S 0.880867 Sequence
902 R S 0.923494 Sequence					902 R S 0.897776 Sequence			902 R S 0.874380 Sequence			902 R S 0.874380 Sequence
903 K . 0.277030 Sequence					903 K . 0.341591 Sequence			903 K . 0.425853 Sequence			903 K . 0.425853 Sequence
904 G . 0.052556 Sequence					904 R S 0.537288 Sequence			904 K S 0.711228 Sequence			904 K S 0.734533 Sequence
905 G . 0.023786 Sequence					905 E . 0.022537 Sequence			905 E . 0.023085 Sequence			905 E . 0.022662 Sequence
906 I . 0.141132 Sequence					906 I . 0.341276 Sequence			906 I S 0.502043 Sequence			906 I . 0.379835 Sequence
907 G . 0.026846 Sequence					907 R . 0.084502 Sequence			907 K . 0.405407 Sequence			907 K . 0.276919 Sequence
908 G . 0.029695 Sequence					908 R . 0.117976 Sequence			908 E . 0.025740 Sequence			908 E . 0.025621 Sequence
909 Y S 0.976248 Sequence					909 Y S 0.958719 Sequence			909 Y S 0.967120 Sequence			909 Y S 0.966148 Sequence
910 S . 0.032388 Sequence					910 S . 0.027612 Sequence			910 S . 0.031618 Sequence			910 S . 0.028529 Sequence
911 A . 0.197076 Sequence					911 A S 0.515702 Sequence			911 A . 0.252994 Sequence			911 A . 0.190655 Sequence
912 G . 0.032897 Sequence					912 R . 0.087946 Sequence			912 E . 0.024315 Sequence			912 K . 0.257120 Sequence
913 E . 0.034768 Sequence					913 E . 0.037731 Sequence			913 E . 0.068063 Sequence			913 E . 0.076496 Sequence
914 R . 0.035452 Sequence					914 R . 0.051361 Sequence			914 R . 0.034113 Sequence			914 R . 0.034141 Sequence
915 I . 0.053549 Sequence					915 I . 0.079594 Sequence			915 I . 0.053073 Sequence			915 I . 0.052361 Sequence
916 V . 0.161732 Sequence					916 V . 0.084976 Sequence			916 V . 0.070618 Sequence			916 V . 0.085120 Sequence
917 D . 0.025996 Sequence					917 D . 0.024363 Sequence			917 D . 0.025718 Sequence			917 D . 0.024585 Sequence
918 I S 0.747458 Sequence					918 I S 0.801062 Sequence			918 I S 0.819169 Sequence			918 I S 0.852981 Sequence
919 I . 0.123594 Sequence					919 I S 0.565058 Sequence			919 I . 0.228540 Sequence			919 I . 0.138489 Sequence
920 A . 0.044824 Sequence					920 A . 0.043871 Sequence			920 A . 0.039754 Sequence			920 A . 0.042898 Sequence
921 T . 0.076579 Sequence					921 T . 0.076579 Sequence			921 T . 0.076579 Sequence			921 T . 0.076579 Sequence
922 D . 0.267451 Sequence					922 D . 0.267451 Sequence			922 D . 0.267451 Sequence			922 D . 0.267451 Sequence
923 I S 0.916026 Sequence					923 I S 0.916026 Sequence			923 I S 0.916026 Sequence			923 I S 0.916026 Sequence
924 Q . 0.026518 Sequence					924 Q . 0.026518 Sequence			924 Q . 0.026518 Sequence			924 Q . 0.026518 Sequence
925 T . 0.040771 Sequence					925 T . 0.040771 Sequence			925 T . 0.040771 Sequence			925 T . 0.040771 Sequence
926 K S 0.936095 Sequence					926 K S 0.936095 Sequence			926 K S 0.936095 Sequence			926 K S 0.936095 Sequence
927 E . 0.159997 Sequence					927 E . 0.159997 Sequence			927 E . 0.159997 Sequence			927 E . 0.159997 Sequence
928 L S 0.889477 Sequence					928 L S 0.889477 Sequence			928 L S 0.889477 Sequence			928 L S 0.889477 Sequence
929 Q . 0.023886 Sequence					929 Q . 0.023886 Sequence			929 Q . 0.023886 Sequence			929 Q . 0.023886 Sequence
930 K S 0.699601 Sequence					930 K S 0.699601 Sequence			930 K S 0.699601 Sequence			930 K S 0.699601 Sequence
931 Q . 0.030621 Sequence					931 Q . 0.030621 Sequence			931 Q . 0.030621 Sequence			931 Q . 0.030621 Sequence
932 I . 0.118036 Sequence					932 I . 0.118036 Sequence			932 I . 0.118036 Sequence			932 I . 0.118036 Sequence
933 T . 0.023942 Sequence					933 T . 0.023942 Sequence			933 T . 0.023942 Sequence			933 T . 0.023942 Sequence
934 K . 0.358685 Sequence					934 K . 0.358685 Sequence			934 K . 0.358685 Sequence			934 K . 0.358685 Sequence
935 I S 0.746778 Sequence					935 I S 0.746778 Sequence			935 I S 0.746778 Sequence			935 I S 0.746778 Sequence
936 Q . 0.027219 Sequence					936 Q . 0.027219 Sequence			936 Q . 0.027219 Sequence			936 Q . 0.027219 Sequence
937 N . 0.024015 Sequence					937 N . 0.024015 Sequence			937 N . 0.024015 Sequence			937 N . 0.024015 Sequence
938 F S 0.537408 Sequence					938 F S 0.537408 Sequence			938 F S 0.537408 Sequence			938 F S 0.537408 Sequence
939 R . 0.164051 Sequence					939 R . 0.164051 Sequence			939 R . 0.164051 Sequence			939 R . 0.164051 Sequence
940 V S 0.923577 Sequence					940 V S 0.923577 Sequence			940 V S 0.923577 Sequence			940 V S 0.923577 Sequence
941 Y S 0.964293 Sequence					941 Y S 0.964293 Sequence			941 Y S 0.964293 Sequence			941 Y S 0.964293 Sequence
942 Y S 0.958184 Sequence					942 Y S 0.958184 Sequence			942 Y S 0.958184 Sequence			942 Y S 0.958184 Sequence
943 R . 0.448696 Sequence					943 R . 0.448696 Sequence			943 R . 0.448696 Sequence			943 R . 0.448696 Sequence
944 D . 0.127201 Sequence					944 D . 0.114556 Sequence			944 D . 0.114556 Sequence			944 D . 0.114556 Sequence
945 S . 0.044613 Sequence					945 S . 0.026909 Sequence			945 S . 0.026909 Sequence			945 S . 0.026909 Sequence
946 R . 0.153294 Sequence					946 R . 0.095239 Sequence			946 R . 0.095239 Sequence			946 R . 0.095239 Sequence
947 N . 0.030645 Sequence					947 N . 0.031314 Sequence			947 N . 0.031314 Sequence			947 N . 0.031314 Sequence
948 P . 0.038927 Sequence					948 P . 0.035101 Sequence			948 P . 0.035101 Sequence			948 P . 0.035101 Sequence
949 L S 0.889925 Sequence					949 L S 0.900510 Sequence			949 L S 0.900510 Sequence			949 L S 0.900510 Sequence
950 W S 0.923486 Sequence					950 W S 0.928152 Sequence			950 W S 0.928152 Sequence			950 W S 0.928152 Sequence
951 K . 0.183304 Sequence					951 K . 0.266515 Sequence			951 K . 0.266515 Sequence			951 K . 0.266515 Sequence
952 G . 0.074614 Sequence					952 R S 0.552179 Sequence			952 R S 0.500211 Sequence			952 R S 0.500211 Sequence
953 P . 0.041600 Sequence					953 P . 0.050783 Sequence			953 P . 0.085578 Sequence			953 P . 0.085578 Sequence
954 A . 0.168065 Sequence					954 A . 0.145678 Sequence			954 A . 0.104262 Sequence			954 A . 0.104262 Sequence
955 K S 0.945224 Sequence					955 K S 0.897080 Sequence			955 K S 0.921300 Sequence			955 K S 0.921300 Sequence
956 L S 0.977244 Sequence					956 L S 0.975214 Sequence			956 L S 0.974811 Sequence			956 L S 0.974811 Sequence
957 L S 0.856196 Sequence					957 L S 0.784918 Sequence			957 L S 0.711558 Sequence			957 L S 0.711558 Sequence
958 W . 0.450402 Sequence					958 W . 0.461843 Sequence			958 W . 0.480383 Sequence			958 W . 0.480383 Sequence
959 K . 0.080558 Sequence					959 K . 0.422034 Sequence			959 K . 0.295114 Sequence			959 K . 0.295114 Sequence
960 G . 0.102814 Sequence					960 S . 0.068072 Sequence			960 G . 0.089074 Sequence			960 G . 0.089074 Sequence
961 E . 0.022535 Sequence					961 E . 0.023527 Sequence			961 E . 0.022535 Sequence			961 E . 0.022535 Sequence
962 G . 0.032814 Sequence					962 G . 0.040063 Sequence			962 G . 0.032814 Sequence			962 G . 0.032814 Sequence
963 A . 0.062535 Sequence					963 A . 0.124821 Sequence			963 A . 0.062535 Sequence			963 A . 0.062535 Sequence
964 V S 0.937757 Sequence					964 V S 0.856912 Sequence			964 V S 0.937757 Sequence			964 V S 0.937757 Sequence
965 V . 0.263983 Sequence					965 V . 0.143353 Sequence			965 V . 0.263983 Sequence			965 V . 0.263983 Sequence
966 I S 0.717193 Sequence					966 I S 0.837884 Sequence			966 I S 0.717193 Sequence			966 I S 0.717193 Sequence
967 Q . 0.072026 Sequence					967 Q . 0.131898 Sequence			967 Q . 0.072026 Sequence			967 Q . 0.072026 Sequence
968 D . 0.053430 Sequence					968 D . 0.054788 Sequence			968 D . 0.053430 Sequence			968 D . 0.053430 Sequence
969 N . 0.023834 Sequence					969 N . 0.023834 Sequence			969 N . 0.023834 Sequence			969 N . 0.023834 Sequence
970 S . 0.023155 Sequence					970 S . 0.023155 Sequence			970 S . 0.023155 Sequence			970 S . 0.023155 Sequence
971 D . 0.024797 Sequence					971 D . 0.024797 Sequence			971 D . 0.024797 Sequence			971 D . 0.024797 Sequence
972 I . 0.494148 Sequence					972 I . 0.494148 Sequence			972 I . 0.494148 Sequence			972 I . 0.494148 Sequence
973 K . 0.229723 Sequence					973 K . 0.229723 Sequence			973 K . 0.229723 Sequence			973 K . 0.229723 Sequence
974 V S 0.696983 Sequence					974 V S 0.696983 Sequence			974 V S 0.696983 Sequence			974 V S 0.696983 Sequence
975 V . 0.257497 Sequence					975 V . 0.257497 Sequence			975 V . 0.257497 Sequence			975 V . 0.257497 Sequence
976 P . 0.039569 Sequence					976 P . 0.039569 Sequence			976 P . 0.039569 Sequence			976 P . 0.039569 Sequence
977 R . 0.313891 Sequence					977 R . 0.313891 Sequence			977 R . 0.313891 Sequence			977 R . 0.313891 Sequence
978 R S 0.514647 Sequence					978 R S 0.514647 Sequence			978 R S 0.514647 Sequence			978 R S 0.514647 Sequence
979 K . 0.282822 Sequence					979 K . 0.283299 Sequence			979 K . 0.283299 Sequence			979 K . 0.283299 Sequence
980 A . 0.088282 Sequence					980 A . 0.053899 Sequence			980 A . 0.053899 Sequence			980 A . 0.053899 Sequence
981 K . 0.296727 Sequence					981 K . 0.206414 Sequence			981 K . 0.206414 Sequence			981 K . 0.206414 Sequence
982 I S 0.516465 Sequence					982 I S 0.504062 Sequence			982 I S 0.504062 Sequence			982 I S 0.504062 Sequence
983 I . 0.386110 Sequence					983 I . 0.346990 Sequence			983 I . 0.346990 Sequence			983 I . 0.346990 Sequence
984 R . 0.315752 Sequence					984 R . 0.404269 Sequence			984 R . 0.333110 Sequence			984 R . 0.333110 Sequence
985 D . 0.183083 Sequence					985 D . 0.135127 Sequence			985 D . 0.206960 Sequence			985 D . 0.206960 Sequence
986 Y S 0.763899 Sequence					986 Y S 0.820158 Sequence			986 Y S 0.816100 Sequence			986 Y S 0.816100 Sequence
987 G . 0.025497 Sequence					987 R . 0.066698 Sequence			987 R . 0.086448 Sequence			987 R . 0.086448 Sequence
988 K S 0.742262 Sequence					988 K S 0.893779 Sequence			988 K S 0.872494 Sequence			988 K S 0.872494 Sequence
989 Q . 0.099964 Sequence					989 Q . 0.123618 Sequence			989 Q . 0.062758 Sequence			989 Q . 0.062758 Sequence
990 M S 0.901872 Sequence					990 M S 0.874196 Sequence			990 M S 0.883211 Sequence			990 M S 0.883211 Sequence
991 A . 0.370111 Sequence					991 A . 0.334338 Sequence			991 A . 0.215690 Sequence			991 A . 0.215690 Sequence
992 G . 0.048528 Sequence					992 S . 0.030021 Sequence			992 G . 0.036069 Sequence			992 G . 0.036069 Sequence
993 D . 0.027475 Sequence					993 D . 0.044275 Sequence			993 D . 0.028419 Sequence			993 D . 0.028419 Sequence
994 D . 0.025530 Sequence					994 D . 0.073584 Sequence			994 D . 0.045667 Sequence			994 D . 0.045667 Sequence
995 C . 0.022892 Sequence					995 C . 0.023502 Sequence			995 C . 0.022882 Sequence			995 C . 0.022882 Sequence
996 V S 0.747171 Sequence					996 V . 0.482835 Sequence			996 V S 0.747171 Sequence			996 V S 0.747171 Sequence
997 A S 0.666642 Sequence					997 A . 0.432146 Sequence			997 A S 0.666642 Sequence			997 A S 0.666642 Sequence
998 S . 0.199498 Sequence					998 S . 0.297408 Sequence			998 S . 0.199498 Sequence			998 S . 0.199498 Sequence
999 R S 0.769657 Sequence					999 R S 0.868057 Sequence			999 R S 0.769657 Sequence			999 R S 0.769657 Sequence
1000 Q . 0.368293 Sequence					1000 Q . 0.379952 Sequence			1000 Q . 0.368293 Sequence			1000 Q . 0.368293 Sequence
1001 D . 0.042508 Sequence					1001 D . 0.042508 Sequence			1001 D . 0.042508 Sequence			1001 D . 0.042508 Sequence
1002 E . 0.026619 Sequence					1002 E . 0.026619 Sequence			1002 E . 0.026619 Sequence			1002 E . 0.026619 Sequence
1003 D . 0.043387 Sequence					1003 D . 0.043387 Sequence			1003 D . 0.043387 Sequence			1003 D . 0.043387 Sequence
--------------------------------------					--------------------------------------			--------------------------------------			--------------------------------------
Number of cleavage sites 328. Number of amino acids 1003. Protein name Sequenc					Number of cleavage sites 343. Number of amino acids 1003. Protein name Sequenc			Number of cleavage sites 338. Number of amino acids 1003. Protein name Sequence			Number of cleavage sites 337. Number of amino acids 1003. Protein name Sequence

## Sheet: Gag
Gag
HLA-A2	HLA-A3	HLA-B57	HLA-B35	Altered cleavage site		Altered cleavage site and aa
Wild Type Gag					A3G- mediated Mutated Gag				A3G- mediated Mutated Gag
pos AA C score Ident					pos AA C score Ident				pos AA C score Ident
--------------------------------------					--------------------------------------				--------------------------------------
1 M . 0.374377 Sequence					1 M . 0.374377 Sequence				1 M . 0.495749 Sequence
2 G . 0.052266 Sequence					2 G . 0.056285 Sequence				2 S . 0.037763 Sequence
3 A S 0.582904 Sequence					3 A . 0.354309 Sequence				3 A S 0.642746 Sequence
4 R . 0.209233 Sequence					4 R . 0.074209 Sequence				4 R . 0.084925 Sequence
5 A . 0.229596 Sequence					5 A . 0.189293 Sequence				5 A . 0.302712 Sequence
6 S . 0.024487 Sequence			HLA-B57		6 S . 0.023950 Sequence				6 S . 0.023002 Sequence
7 V S 0.782826 Sequence			HLA-B57		7 V S 0.752869 Sequence				7 V S 0.533422 Sequence
8 L S 0.624804 Sequence			HLA-B57		8 L S 0.675235 Sequence				8 L S 0.738910 Sequence
9 S . 0.040713 Sequence			HLA-B57		9 S . 0.047009 Sequence				9 S . 0.059476 Sequence
10 G . 0.044936 Sequence			HLA-B57		10 R S 0.577709 Sequence				10 K S 0.878314 Sequence
11 G . 0.309265 Sequence					11 R S 0.952025 Sequence				11 R S 0.953609 Sequence
12 E . 0.022710 Sequence					12 E . 0.023269 Sequence				12 E . 0.023552 Sequence
13 L S 0.804676 Sequence					13 L S 0.744748 Sequence				13 L S 0.744028 Sequence
14 D . 0.028379 Sequence					14 D . 0.024103 Sequence				14 D . 0.024947 Sequence
15 R S 0.693323 Sequence					15 R . 0.284516 Sequence				15 R . 0.336914 Sequence
16 W . 0.302011 Sequence					16 W . 0.292450 Sequence				16 W . 0.375585 Sequence
17 E . 0.023280 Sequence					17 E . 0.027213 Sequence				17 E . 0.023360 Sequence
18 K . 0.456625 Sequence					18 K S 0.533678 Sequence				18 K S 0.561439 Sequence
19 I S 0.924083 Sequence					19 I S 0.907843 Sequence				19 I S 0.907843 Sequence
20 R . 0.425651 Sequence					20 Q . 0.084986 Sequence				20 Q . 0.084986 Sequence
21 L S 0.706209 Sequence					21 L S 0.644338 Sequence				21 L S 0.644338 Sequence
22 R S 0.775658 Sequence					22 R S 0.866773 Sequence				22 R S 0.866773 Sequence
23 P . 0.028976 Sequence					23 P . 0.064071 Sequence				23 P . 0.064071 Sequence
24 G . 0.024985 Sequence					24 E . 0.023008 Sequence				24 E . 0.023008 Sequence
25 G . 0.022908 Sequence					25 R . 0.060621 Sequence				25 R . 0.060621 Sequence
26 K . 0.254389 Sequence					26 K . 0.447316 Sequence				26 K . 0.447316 Sequence
27 K S 0.950252 Sequence					27 K S 0.670167 Sequence				27 K S 0.670167 Sequence
28 K S 0.582149 Sequence					28 K . 0.197052 Sequence				28 K . 0.197052 Sequence
29 Y S 0.976243 Sequence					29 Y S 0.971205 Sequence				29 Y S 0.971205 Sequence
30 K . 0.380534 Sequence					30 K . 0.236594 Sequence				30 K . 0.236594 Sequence
31 L . 0.313285 Sequence					31 L S 0.594673 Sequence				31 L S 0.594673 Sequence
32 K . 0.160858 Sequence					32 K . 0.280388 Sequence				32 K . 0.280388 Sequence
33 H . 0.045883 Sequence					33 H . 0.052030 Sequence				33 H . 0.052030 Sequence
34 I . 0.138793 Sequence					34 I . 0.117135 Sequence				34 I . 0.117135 Sequence
35 V S 0.675336 Sequence					35 V . 0.499521 Sequence				35 V . 0.499521 Sequence
36 W S 0.965831 Sequence			HLA-B35		36 W S 0.961450 Sequence				36 W S 0.961450 Sequence
37 A . 0.319539 Sequence			HLA-B35		37 A . 0.319246 Sequence				37 A . 0.319246 Sequence
38 S . 0.114667 Sequence			HLA-B35		38 K S 0.938823 Sequence				38 K S 0.938823 Sequence
39 R S 0.739486 Sequence			HLA-B35		39 R S 0.747319 Sequence				39 R S 0.747319 Sequence
40 E . 0.026530 Sequence			HLA-B35		40 E . 0.024736 Sequence				40 E . 0.024736 Sequence
41 L S 0.953950 Sequence			HLA-B35		41 L S 0.861246 Sequence				41 L S 0.861246 Sequence
42 E . 0.036119 Sequence			HLA-B35		42 E . 0.037601 Sequence				42 E . 0.037601 Sequence
43 R . 0.086612 Sequence			HLA-B35		43 R . 0.117230 Sequence				43 R . 0.117230 Sequence
44 F . 0.282977 Sequence			HLA-B35		44 F . 0.285639 Sequence				44 F . 0.285639 Sequence
45 A . 0.031183 Sequence					45 A . 0.031976 Sequence				45 A . 0.031976 Sequence
46 V S 0.860631 Sequence					46 V S 0.835876 Sequence				46 V S 0.835876 Sequence
47 N . 0.053683 Sequence					47 N . 0.053683 Sequence				47 N . 0.053683 Sequence
48 P . 0.068153 Sequence					48 P . 0.068153 Sequence				48 P . 0.068153 Sequence
49 G . 0.068952 Sequence					49 G . 0.068952 Sequence				49 G . 0.068952 Sequence
50 L S 0.974646 Sequence					50 L S 0.974646 Sequence				50 L S 0.974646 Sequence
51 L S 0.872892 Sequence					51 L S 0.872892 Sequence				51 L S 0.872892 Sequence
52 E . 0.031840 Sequence					52 E . 0.031840 Sequence				52 E . 0.031840 Sequence
53 T . 0.495919 Sequence					53 T . 0.495919 Sequence				53 T . 0.495919 Sequence
54 S . 0.077469 Sequence					54 S . 0.070983 Sequence				54 S . 0.070983 Sequence
55 E . 0.135963 Sequence					55 E . 0.062299 Sequence				55 E . 0.062299 Sequence
56 G . 0.068249 Sequence					56 G . 0.053268 Sequence				56 G . 0.053268 Sequence
57 C . 0.029019 Sequence					57 C . 0.029351 Sequence				57 C . 0.029351 Sequence
58 R S 0.538893 Sequence					58 R . 0.475015 Sequence				58 R . 0.475015 Sequence
59 Q . 0.073671 Sequence					59 Q . 0.071655 Sequence				59 Q . 0.071655 Sequence
60 I S 0.903632 Sequence					60 I S 0.911058 Sequence				60 I S 0.911058 Sequence
61 L . 0.461417 Sequence					61 L S 0.604637 Sequence				61 L S 0.604637 Sequence
62 G . 0.075826 Sequence					62 R S 0.616975 Sequence				62 R S 0.616975 Sequence
63 Q . 0.032178 Sequence					63 Q . 0.045064 Sequence				63 Q . 0.045064 Sequence
64 L S 0.908396 Sequence					64 L S 0.741822 Sequence				64 L S 0.741822 Sequence
65 Q . 0.034687 Sequence					65 Q . 0.027626 Sequence				65 Q . 0.027626 Sequence
66 P . 0.154043 Sequence					66 P . 0.070713 Sequence				66 P . 0.070713 Sequence
67 S . 0.045738 Sequence					67 S . 0.033177 Sequence				67 S . 0.033177 Sequence
68 L S 0.972100 Sequence					68 L S 0.973603 Sequence				68 L S 0.973603 Sequence
69 Q . 0.047649 Sequence			overlap/HLA-A2		69 Q . 0.197042 Sequence				69 Q . 0.197042 Sequence
70 T . 0.168572 Sequence					70 T . 0.209349 Sequence				70 T . 0.209349 Sequence
71 G . 0.473473 Sequence				HLA-B57	71 R S 0.952489 Sequence				71 R S 0.952489 Sequence
72 S . 0.037190 Sequence				HLA-B57	72 S . 0.063985 Sequence				72 S . 0.063985 Sequence
73 E . 0.167351 Sequence				HLA-B57	73 E . 0.129712 Sequence				73 E . 0.129712 Sequence
74 E . 0.029407 Sequence				HLA-B57	74 E . 0.027858 Sequence				74 E . 0.027858 Sequence
75 L S 0.970690 Sequence				HLA-B57	75 L S 0.957411 Sequence				75 L S 0.957411 Sequence
76 R . 0.075297 Sequence				HLA-B57	76 R . 0.050090 Sequence				76 R . 0.050090 Sequence
77 S . 0.024233 Sequence			HLA-A3	HLA-B57	77 S . 0.024147 Sequence				77 S . 0.024147 Sequence
78 L . 0.231477 Sequence			HLA-A3	HLA-B57	78 L S 0.765280 Sequence				78 L S 0.765280 Sequence
79 Y S 0.706059 Sequence			HLA-A3	HLA-B57	79 Y S 0.654199 Sequence				79 Y S 0.654199 Sequence
80 N . 0.030449 Sequence			HLA-A3		80 N . 0.030449 Sequence				80 N . 0.030449 Sequence
81 T . 0.026064 Sequence			HLA-A3		81 T . 0.026064 Sequence				81 T . 0.026064 Sequence
82 V S 0.711410 Sequence			HLA-A3		82 V S 0.711410 Sequence				82 V S 0.711410 Sequence
83 A S 0.783207 Sequence			0verlap/HLA-A3		83 A S 0.777250 Sequence				83 A S 0.777250 Sequence
84 T . 0.031621 Sequence			HLA-A3		84 T . 0.034272 Sequence				84 T . 0.034272 Sequence
85 L S 0.977716 Sequence			HLA-A3		85 L S 0.977752 Sequence				85 L S 0.977752 Sequence
86 Y S 0.976143 Sequence			HLA-A3		86 Y S 0.975498 Sequence				86 Y S 0.975498 Sequence
87 C . 0.028193 Sequence			HLA-A3		87 C . 0.028062 Sequence				87 C . 0.028062 Sequence
88 V . 0.384070 Sequence			HLA-A3		88 V . 0.351442 Sequence				88 V . 0.351442 Sequence
89 H . 0.080045 Sequence			HLA-A3		89 H . 0.065115 Sequence				89 H . 0.065115 Sequence
90 Q . 0.183407 Sequence			HLA-A3		90 Q . 0.172414 Sequence				90 Q . 0.172414 Sequence
91 R . 0.060391 Sequence			HLA-A3		91 K . 0.172171 Sequence				91 K . 0.172171 Sequence
92 I S 0.970510 Sequence					92 I S 0.971195 Sequence				92 I S 0.971195 Sequence
93 E . 0.022845 Sequence					93 E . 0.023080 Sequence				93 E . 0.023080 Sequence
94 I . 0.176126 Sequence					94 I . 0.182452 Sequence				94 I . 0.182452 Sequence
95 K S 0.509497 Sequence					95 K S 0.541980 Sequence				95 K S 0.541980 Sequence
96 D . 0.027374 Sequence					96 D . 0.029112 Sequence				96 D . 0.029112 Sequence
97 T . 0.041218 Sequence					97 T . 0.063141 Sequence				97 T . 0.063141 Sequence
98 K S 0.851131 Sequence					98 K . 0.491346 Sequence				98 K . 0.491346 Sequence
99 E . 0.135799 Sequence					99 E . 0.163978 Sequence				99 E . 0.163978 Sequence
100 A . 0.287279 Sequence					100 A . 0.287279 Sequence				100 A . 0.287279 Sequence
101 L S 0.867820 Sequence					101 L S 0.867820 Sequence				101 L S 0.867820 Sequence
102 D . 0.032789 Sequence					102 D . 0.032789 Sequence				102 D . 0.032789 Sequence
103 K . 0.338033 Sequence					103 K . 0.338033 Sequence				103 K . 0.338033 Sequence
104 I S 0.839483 Sequence					104 I S 0.839483 Sequence				104 I S 0.839483 Sequence
105 E . 0.023158 Sequence					105 E . 0.023158 Sequence				105 E . 0.023158 Sequence
106 E . 0.024696 Sequence					106 E . 0.024696 Sequence				106 E . 0.024696 Sequence
107 E . 0.069690 Sequence					107 E . 0.069690 Sequence				107 E . 0.069690 Sequence
108 Q . 0.225045 Sequence					108 Q . 0.225045 Sequence				108 Q . 0.225045 Sequence
109 N . 0.024599 Sequence					109 N . 0.024599 Sequence				109 N . 0.024599 Sequence
110 K . 0.263526 Sequence					110 K . 0.263526 Sequence				110 K . 0.263526 Sequence
111 S . 0.063558 Sequence					111 S . 0.063558 Sequence				111 S . 0.063558 Sequence
112 K S 0.953073 Sequence					112 K S 0.953073 Sequence				112 K S 0.953073 Sequence
113 K S 0.815821 Sequence					113 K S 0.815821 Sequence				113 K S 0.815821 Sequence
114 K S 0.749506 Sequence					114 K S 0.749506 Sequence				114 K S 0.749506 Sequence
115 A . 0.146177 Sequence					115 A . 0.169687 Sequence				115 A . 0.169687 Sequence
116 Q . 0.043219 Sequence					116 Q . 0.032237 Sequence				116 Q . 0.032237 Sequence
117 Q . 0.100586 Sequence					117 Q . 0.064824 Sequence				117 Q . 0.064824 Sequence
118 A S 0.732898 Sequence					118 A S 0.703464 Sequence				118 A S 0.703464 Sequence
119 A . 0.225908 Sequence					119 A . 0.205773 Sequence				119 A . 0.205773 Sequence
120 A . 0.256500 Sequence					120 A . 0.274540 Sequence				120 A . 0.274540 Sequence
121 D . 0.026358 Sequence					121 D . 0.026712 Sequence				121 D . 0.026712 Sequence
122 T . 0.028134 Sequence					122 T . 0.032394 Sequence				122 T . 0.032394 Sequence
123 G . 0.034426 Sequence					123 R . 0.216810 Sequence				123 R . 0.216810 Sequence
124 H . 0.030754 Sequence			HLA-B35		124 H . 0.039614 Sequence				124 H . 0.039614 Sequence
125 S . 0.043120 Sequence			HLA-B35		125 S . 0.037547 Sequence				125 S . 0.037547 Sequence
126 N . 0.213483 Sequence			HLA-B35		126 N . 0.162399 Sequence				126 N . 0.162399 Sequence
127 Q . 0.061933 Sequence			HLA-B35		127 Q . 0.036608 Sequence				127 Q . 0.036608 Sequence
128 V S 0.855106 Sequence			HLA-B35		128 V S 0.722435 Sequence				128 V S 0.722435 Sequence
129 S . 0.031050 Sequence			HLA-B35		129 S . 0.030978 Sequence				129 S . 0.030978 Sequence
130 Q . 0.039678 Sequence			HLA-B35		130 Q . 0.142599 Sequence				130 Q . 0.142599 Sequence
131 N . 0.025349 Sequence			HLA-B35		131 N . 0.025243 Sequence				131 N . 0.025243 Sequence
132 Y S 0.893517 Sequence			HLA-B35		132 Y S 0.893517 Sequence				132 Y S 0.893517 Sequence
133 P . 0.024858 Sequence					133 P . 0.024858 Sequence				133 P . 0.024858 Sequence
134 I . 0.136639 Sequence					134 I . 0.208178 Sequence				134 I . 0.208178 Sequence
135 V S 0.674294 Sequence					135 V S 0.630678 Sequence				135 V S 0.630678 Sequence
136 Q . 0.063838 Sequence					136 Q . 0.054742 Sequence				136 Q . 0.054742 Sequence
137 N . 0.028855 Sequence					137 N . 0.031454 Sequence				137 N . 0.031454 Sequence
138 I S 0.835636 Sequence					138 I S 0.760764 Sequence				138 I S 0.760764 Sequence
139 Q . 0.042179 Sequence					139 Q . 0.038199 Sequence				139 Q . 0.038199 Sequence
140 G . 0.394824 Sequence					140 G . 0.459494 Sequence				140 G . 0.459494 Sequence
141 Q . 0.054604 Sequence					141 Q . 0.038722 Sequence				141 Q . 0.038722 Sequence
142 M S 0.731158 Sequence					142 I S 0.625007 Sequence				142 I S 0.625007 Sequence
143 V . 0.228963 Sequence					143 V . 0.175375 Sequence				143 V . 0.175375 Sequence
144 H . 0.127916 Sequence					144 H . 0.103496 Sequence				144 H . 0.103496 Sequence
145 Q . 0.202186 Sequence					145 Q S 0.519243 Sequence				145 Q S 0.519243 Sequence
146 A . 0.074782 Sequence					146 A . 0.234592 Sequence				146 A . 0.234592 Sequence
147 I . 0.067580 Sequence					147 I . 0.139605 Sequence				147 I . 0.139605 Sequence
148 S . 0.028412 Sequence					148 S . 0.028658 Sequence				148 S . 0.028658 Sequence
149 P . 0.026191 Sequence					149 P . 0.024717 Sequence				149 P . 0.024717 Sequence
150 R . 0.312093 Sequence			HLA-B57		150 R . 0.332364 Sequence				150 R . 0.332364 Sequence
151 T . 0.031951 Sequence			HLA-B57		151 T . 0.031951 Sequence				151 T . 0.031951 Sequence
152 L S 0.547735 Sequence			HLA-B57		152 L S 0.547735 Sequence				152 L S 0.547735 Sequence
153 N . 0.025147 Sequence			HLA-B57		153 N . 0.025147 Sequence				153 N . 0.025147 Sequence
154 A . 0.209581 Sequence					154 A . 0.209581 Sequence				154 A . 0.209581 Sequence
155 W S 0.679767 Sequence					155 W S 0.679767 Sequence				155 W S 0.679767 Sequence
156 V S 0.687032 Sequence					156 V S 0.687032 Sequence				156 V S 0.687032 Sequence
157 K S 0.795348 Sequence					157 K S 0.795348 Sequence				157 K S 0.795348 Sequence
158 V S 0.896815 Sequence					158 V S 0.896815 Sequence				158 V S 0.896815 Sequence
159 V S 0.932436 Sequence					159 V S 0.932436 Sequence				159 V S 0.932436 Sequence
160 E . 0.034790 Sequence			HLA-B35		160 E . 0.034790 Sequence				160 E . 0.034790 Sequence
161 E . 0.135063 Sequence			HLA-B35		161 E . 0.135063 Sequence				161 E . 0.135063 Sequence
162 K S 0.948493 Sequence			HLA-B35/HLA-A2		162 K S 0.948493 Sequence				162 K S 0.948493 Sequence
163 A . 0.162279 Sequence			HLA-B35/HLA-A2		163 A . 0.162279 Sequence				163 A . 0.162279 Sequence
164 F . 0.083990 Sequence			HLA-B35/HLA-A2		164 F . 0.083990 Sequence				164 F . 0.083990 Sequence
165 S . 0.023872 Sequence			HLA-B35/HLA-A2		165 S . 0.023872 Sequence				165 S . 0.023872 Sequence
166 P . 0.031709 Sequence			HLA-B35/HLA-A2		166 P . 0.031709 Sequence				166 P . 0.031709 Sequence
167 E . 0.026807 Sequence			HLA-B35/HLA-A2		167 E . 0.026807 Sequence				167 E . 0.026807 Sequence
168 V . 0.253357 Sequence			HLA-B35/HLA-A2		168 V . 0.253357 Sequence				168 V . 0.253357 Sequence
169 I . 0.053693 Sequence			HLA-A2		169 I . 0.053693 Sequence				169 I . 0.053693 Sequence
170 P . 0.143108 Sequence			HLA-A2		170 P . 0.136732 Sequence				170 P . 0.136732 Sequence
171 M S 0.957733 Sequence			HLA-A2		171 M S 0.911958 Sequence				171 M S 0.911958 Sequence
172 F S 0.966820 Sequence			HLA-A2		172 F S 0.953352 Sequence				172 F S 0.953352 Sequence
173 S S 0.620142 Sequence					173 S S 0.605562 Sequence				173 S S 0.605562 Sequence
174 A . 0.462833 Sequence					174 A . 0.418204 Sequence				174 A . 0.418204 Sequence
175 L S 0.962981 Sequence					175 L S 0.963490 Sequence				175 L S 0.963490 Sequence
176 S . 0.166997 Sequence					176 S . 0.180539 Sequence				176 S . 0.180539 Sequence
177 E . 0.136427 Sequence					177 E . 0.204566 Sequence				177 E . 0.204566 Sequence
178 G . 0.462416 Sequence					178 R S 0.932354 Sequence				178 R S 0.932354 Sequence
179 A . 0.039858 Sequence					179 A . 0.059571 Sequence				179 A . 0.059571 Sequence
180 T . 0.023175 Sequence					180 T . 0.022767 Sequence				180 T . 0.022767 Sequence
181 P . 0.028387 Sequence					181 P . 0.027675 Sequence				181 P . 0.027675 Sequence
182 Q . 0.334646 Sequence					182 Q . 0.128153 Sequence				182 Q . 0.128153 Sequence
183 D . 0.039469 Sequence					183 D . 0.031941 Sequence				183 D . 0.031941 Sequence
184 L S 0.746356 Sequence					184 L S 0.749832 Sequence				184 L S 0.749832 Sequence
185 N . 0.022736 Sequence					185 N . 0.023031 Sequence				185 N . 0.023031 Sequence
186 T . 0.076656 Sequence					186 T . 0.039770 Sequence				186 T . 0.039770 Sequence
187 M S 0.918818 Sequence					187 M S 0.851397 Sequence				187 M S 0.851397 Sequence
188 L S 0.975214 Sequence					188 L S 0.974862 Sequence				188 L S 0.974862 Sequence
189 N . 0.037161 Sequence					189 N . 0.036309 Sequence				189 N . 0.036309 Sequence
190 T . 0.032860 Sequence					190 T . 0.032752 Sequence				190 T . 0.032752 Sequence
191 V S 0.868832 Sequence					191 V S 0.926966 Sequence				191 V S 0.926966 Sequence
192 G . 0.026432 Sequence					192 R . 0.084356 Sequence				192 R . 0.084356 Sequence
193 G . 0.032825 Sequence					193 R . 0.489044 Sequence				193 R . 0.489044 Sequence
194 H . 0.176898 Sequence					194 H . 0.240154 Sequence				194 H . 0.240154 Sequence
195 Q . 0.104914 Sequence					195 Q . 0.061853 Sequence				195 Q . 0.061853 Sequence
196 A . 0.257780 Sequence					196 A . 0.088059 Sequence				196 A . 0.088059 Sequence
197 A . 0.498511 Sequence					197 A . 0.176691 Sequence				197 A . 0.176691 Sequence
198 M S 0.678295 Sequence					198 M S 0.559226 Sequence				198 M S 0.559226 Sequence
199 Q . 0.025487 Sequence					199 Q . 0.044805 Sequence				199 Q . 0.044805 Sequence
200 M . 0.497838 Sequence					200 M S 0.904019 Sequence				200 M S 0.904019 Sequence
201 L S 0.857824 Sequence					201 L S 0.841918 Sequence				201 L S 0.841918 Sequence
202 K . 0.237622 Sequence					202 K . 0.237622 Sequence				202 K . 0.237622 Sequence
203 E . 0.022929 Sequence					203 E . 0.022929 Sequence				203 E . 0.022929 Sequence
204 T . 0.023489 Sequence					204 T . 0.023489 Sequence				204 T . 0.023489 Sequence
205 I . 0.101357 Sequence					205 I . 0.101357 Sequence				205 I . 0.101357 Sequence
206 N . 0.038077 Sequence					206 N . 0.038077 Sequence				206 N . 0.038077 Sequence
207 E . 0.035550 Sequence					207 E . 0.035550 Sequence				207 E . 0.035550 Sequence
208 E . 0.291454 Sequence					208 E . 0.291454 Sequence				208 E . 0.291454 Sequence
209 A . 0.484845 Sequence					209 A . 0.484845 Sequence				209 A . 0.484845 Sequence
210 A . 0.342070 Sequence					210 A . 0.342070 Sequence				210 A . 0.342070 Sequence
211 E . 0.022612 Sequence					211 E . 0.022612 Sequence				211 E . 0.022612 Sequence
212 W S 0.935753 Sequence					212 W S 0.935753 Sequence				212 W S 0.935753 Sequence
213 D . 0.023449 Sequence					213 D . 0.023954 Sequence				213 D . 0.023954 Sequence
214 R . 0.088110 Sequence					214 R . 0.051057 Sequence				214 R . 0.051057 Sequence
215 V . 0.190643 Sequence					215 V . 0.151551 Sequence				215 V . 0.151551 Sequence
216 H . 0.037361 Sequence					216 H . 0.040374 Sequence				216 H . 0.040374 Sequence
217 P . 0.050008 Sequence					217 P . 0.043190 Sequence				217 P . 0.043190 Sequence
218 V S 0.975427 Sequence					218 V S 0.975867 Sequence				218 V S 0.975867 Sequence
219 H . 0.446131 Sequence					219 H . 0.467324 Sequence				219 H . 0.467324 Sequence
220 A . 0.041361 Sequence					220 A . 0.061481 Sequence				220 A . 0.061481 Sequence
221 G . 0.256373 Sequence					221 R S 0.829410 Sequence				221 R S 0.829410 Sequence
222 P . 0.149236 Sequence					222 P . 0.302813 Sequence				222 P . 0.302813 Sequence
223 I S 0.664419 Sequence					223 I S 0.532818 Sequence				223 I S 0.532818 Sequence
224 A S 0.513673 Sequence					224 A . 0.421136 Sequence				224 A . 0.421136 Sequence
225 P . 0.031944 Sequence					225 P . 0.025907 Sequence				225 P . 0.025907 Sequence
226 G S 0.517339 Sequence					226 G . 0.146764 Sequence				226 G . 0.146764 Sequence
227 Q . 0.140301 Sequence					227 Q . 0.104533 Sequence				227 Q . 0.104533 Sequence
228 M S 0.954127 Sequence					228 M S 0.976739 Sequence				228 M S 0.976739 Sequence
229 R S 0.905619 Sequence					229 R S 0.882001 Sequence				229 R S 0.882001 Sequence
230 E . 0.058596 Sequence					230 E . 0.067099 Sequence				230 E . 0.067099 Sequence
231 P . 0.183787 Sequence					231 P . 0.071068 Sequence				231 P . 0.071068 Sequence
232 R . 0.178839 Sequence					232 R . 0.227291 Sequence				232 R . 0.227291 Sequence
233 G . 0.022682 Sequence					233 R . 0.029923 Sequence				233 R . 0.029923 Sequence
234 S . 0.023286 Sequence					234 S . 0.024168 Sequence				234 S . 0.024168 Sequence
235 D . 0.038539 Sequence					235 D . 0.030458 Sequence				235 D . 0.030458 Sequence
236 I S 0.889963 Sequence					236 I S 0.848824 Sequence				236 I S 0.848824 Sequence
237 A . 0.378651 Sequence					237 A . 0.280197 Sequence				237 A . 0.280197 Sequence
238 G . 0.102210 Sequence					238 R S 0.636508 Sequence				238 R S 0.636508 Sequence
239 T . 0.223979 Sequence					239 T . 0.416119 Sequence				239 T . 0.416119 Sequence
240 T . 0.212767 Sequence			HLA-B57		240 T S 0.551531 Sequence				240 T S 0.551531 Sequence
241 S . 0.105956 Sequence			HLA-B57		241 S . 0.042188 Sequence				241 S . 0.042188 Sequence
242 T . 0.205622 Sequence			HLA-B57		242 T . 0.061433 Sequence				242 T . 0.061433 Sequence
243 L S 0.968004 Sequence			HLA-B57		243 L S 0.953783 Sequence				243 L S 0.953783 Sequence
244 Q . 0.045376 Sequence			HLA-B57		244 Q . 0.045350 Sequence				244 Q . 0.045350 Sequence
245 E . 0.030618 Sequence			HLA-B57		245 E . 0.056083 Sequence				245 E . 0.056083 Sequence
246 Q . 0.052407 Sequence			HLA-B57		246 Q . 0.053874 Sequence				246 Q . 0.053874 Sequence
247 I . 0.186140 Sequence			HLA-B57		247 I . 0.270389 Sequence				247 I . 0.270389 Sequence
248 G . 0.030419 Sequence			HLA-B57		248 R . 0.132856 Sequence				248 R . 0.132856 Sequence
249 W S 0.911131 Sequence			OVERLAP/HLA-A2		249 W S 0.953886 Sequence				249 W S 0.953886 Sequence
250 M S 0.748314 Sequence					250 M S 0.635998 Sequence				250 M S 0.635998 Sequence
251 T . 0.069151 Sequence					251 T . 0.052042 Sequence				251 T . 0.052042 Sequence
252 N . 0.041729 Sequence				HLA-B35	252 N . 0.024606 Sequence				252 N . 0.024606 Sequence
253 N . 0.025866 Sequence				HLA-B35	253 N . 0.023677 Sequence				253 N . 0.023677 Sequence
254 P . 0.023320 Sequence				HLA-B35	254 P . 0.023773 Sequence				254 P . 0.023773 Sequence
255 P . 0.026362 Sequence				HLA-B35	255 P . 0.045346 Sequence				255 P . 0.045346 Sequence
256 I . 0.082730 Sequence			HLA-B57	HLA-B35	256 I . 0.088762 Sequence				256 I . 0.088762 Sequence
257 P . 0.022560 Sequence			HLA-B57	HLA-B35	257 P . 0.022600 Sequence				257 P . 0.022600 Sequence
258 V S 0.580685 Sequence			HLA-B57	HLA-B35	258 V S 0.682427 Sequence				258 V S 0.682427 Sequence
259 G . 0.110094 Sequence			HLA-B57	HLA-B35	259 R S 0.642149 Sequence				259 R S 0.642149 Sequence
260 E . 0.024002 Sequence			HLA-B57	HLA-B35	260 E . 0.025698 Sequence				260 E . 0.025698 Sequence
261 I S 0.913169 Sequence			HLA-B57	HLA-B35	261 I S 0.856626 Sequence				261 I S 0.856626 Sequence
262 Y S 0.966960 Sequence			HLA-B57	HLA-B35	262 Y S 0.913728 Sequence				262 Y S 0.913728 Sequence
263 K . 0.202876 Sequence			HLA-B57		263 K . 0.079912 Sequence				263 K . 0.079912 Sequence
264 R S 0.830269 Sequence			HLA-B57		264 R S 0.656412 Sequence				264 R S 0.656412 Sequence
265 W . 0.470085 Sequence			HLA-B57		265 W . 0.448385 Sequence				265 W . 0.448385 Sequence
266 I . 0.042847 Sequence					266 I . 0.090908 Sequence				266 I . 0.090908 Sequence
267 I . 0.043720 Sequence					267 I . 0.045543 Sequence				267 I . 0.045543 Sequence
268 L S 0.583935 Sequence					268 L S 0.673329 Sequence				268 L S 0.673329 Sequence
269 G . 0.045229 Sequence			HLA-A3	B57	269 R . 0.319552 Sequence				269 R . 0.319552 Sequence
270 L S 0.569077 Sequence			HLA-A3	B57	270 L S 0.762920 Sequence				270 L S 0.762920 Sequence
271 N . 0.212765 Sequence			HLA-A3	B57	271 N . 0.151561 Sequence				271 N . 0.151561 Sequence
272 K . 0.136154 Sequence			HLA-A3	B57	272 K . 0.106119 Sequence				272 K . 0.106119 Sequence
273 I . 0.383512 Sequence			HLA-A3	B57	273 I . 0.200464 Sequence				273 I . 0.200464 Sequence
274 V S 0.548007 Sequence			HLA-A3	B57	274 V . 0.362816 Sequence				274 V . 0.362816 Sequence
275 R S 0.640742 Sequence			HLA-A3	B57	275 R S 0.676105 Sequence				275 R S 0.676105 Sequence
276 M S 0.700191 Sequence			HLA-A3	B57	276 M S 0.939903 Sequence				276 M S 0.939903 Sequence
277 Y S 0.972518 Sequence			HLA-A3	B57	277 Y S 0.971601 Sequence				277 Y S 0.971601 Sequence
278 S . 0.028675 Sequence					278 S . 0.028675 Sequence				278 S . 0.028675 Sequence
279 P . 0.023436 Sequence					279 P . 0.023436 Sequence				279 P . 0.023436 Sequence
280 T . 0.032218 Sequence					280 T . 0.032509 Sequence				280 T . 0.032509 Sequence
281 S . 0.148986 Sequence					281 S . 0.063877 Sequence				281 S . 0.063877 Sequence
282 I . 0.430046 Sequence					282 I . 0.305663 Sequence				282 I . 0.305663 Sequence
283 L S 0.978046 Sequence					283 L S 0.977982 Sequence				283 L S 0.977982 Sequence
284 D . 0.395042 Sequence					284 D . 0.350749 Sequence				284 D . 0.350749 Sequence
285 I S 0.941724 Sequence					285 I S 0.944154 Sequence				285 I S 0.944154 Sequence
286 R S 0.925683 Sequence					286 R S 0.925817 Sequence				286 R S 0.925817 Sequence
287 Q . 0.031689 Sequence					287 Q . 0.036282 Sequence				287 Q . 0.036282 Sequence
288 G . 0.028706 Sequence			HLA-B35		288 R . 0.122902 Sequence				288 R . 0.122902 Sequence
289 P . 0.071555 Sequence			HLA-B35		289 P . 0.142256 Sequence				289 P . 0.142256 Sequence
290 K S 0.761482 Sequence			HLA-B35		290 K S 0.654824 Sequence				290 K S 0.654824 Sequence
291 E . 0.023359 Sequence			OVERLAP/HLA-B35		291 E . 0.022984 Sequence				291 E . 0.022984 Sequence
292 P . 0.032798 Sequence			HLA-B35		292 P . 0.031344 Sequence				292 P . 0.031344 Sequence
293 F S 0.634918 Sequence			HLA-B35		293 F . 0.494286 Sequence				293 F . 0.494286 Sequence
294 R . 0.054109 Sequence			HLA-B35		294 R . 0.059646 Sequence				294 R . 0.059646 Sequence
295 D . 0.025867 Sequence			HLA-B35		295 D . 0.090585 Sequence				295 D . 0.090585 Sequence
296 Y S 0.931560 Sequence			HLA-B35/		296 Y S 0.916635 Sequence				296 Y S 0.916635 Sequence
297 V . 0.166729 Sequence			HLA-B35		297 V . 0.115252 Sequence				297 V . 0.115252 Sequence
298 D . 0.042480 Sequence			HLA-B35		298 D . 0.056484 Sequence				298 D . 0.056484 Sequence
299 R S 0.745258 Sequence			HLA-B35		299 Q . 0.147843 Sequence				299 Q . 0.147843 Sequence
300 F S 0.827202 Sequence			HLA-B35		300 F S 0.835660 Sequence				300 F S 0.835660 Sequence
301 Y S 0.770120 Sequence					301 Y S 0.885359 Sequence				301 Y S 0.885359 Sequence
302 K S 0.719777 Sequence					302 K S 0.843958 Sequence				302 K S 0.843958 Sequence
303 T S 0.733217 Sequence					303 T S 0.729491 Sequence				303 T S 0.729491 Sequence
304 L S 0.976645 Sequence					304 L S 0.977105 Sequence				304 L S 0.977105 Sequence
305 R . 0.361706 Sequence					305 R . 0.347700 Sequence				305 R . 0.347700 Sequence
306 A S 0.937448 Sequence					306 A S 0.818350 Sequence				306 A S 0.818350 Sequence
307 E . 0.043130 Sequence					307 E . 0.039584 Sequence				307 E . 0.039584 Sequence
308 Q . 0.035470 Sequence					308 Q . 0.035470 Sequence				308 Q . 0.035470 Sequence
309 A . 0.043968 Sequence					309 A . 0.043968 Sequence				309 A . 0.043968 Sequence
310 S . 0.043811 Sequence					310 S . 0.043811 Sequence				310 S . 0.043811 Sequence
311 Q . 0.043071 Sequence					311 Q . 0.043071 Sequence				311 Q . 0.043071 Sequence
312 E . 0.025766 Sequence					312 E . 0.025766 Sequence				312 E . 0.025766 Sequence
313 V S 0.833272 Sequence					313 V S 0.833272 Sequence				313 V S 0.833272 Sequence
314 K . 0.160314 Sequence					314 K . 0.160314 Sequence				314 K . 0.160314 Sequence
315 N . 0.024154 Sequence					315 N . 0.024154 Sequence				315 N . 0.024154 Sequence
316 W . 0.276977 Sequence					316 W . 0.276977 Sequence				316 W . 0.276977 Sequence
317 M . 0.296398 Sequence					317 M . 0.296398 Sequence				317 M . 0.296398 Sequence
318 T . 0.046822 Sequence					318 T . 0.046822 Sequence				318 T . 0.046822 Sequence
319 E . 0.026942 Sequence					319 E . 0.026942 Sequence				319 E . 0.026942 Sequence
320 T S 0.533754 Sequence					320 T S 0.533754 Sequence				320 T S 0.533754 Sequence
321 L . 0.460874 Sequence					321 L . 0.460874 Sequence				321 L . 0.460874 Sequence
322 L S 0.773869 Sequence					322 L S 0.773869 Sequence				322 L S 0.773869 Sequence
323 V S 0.669772 Sequence					323 V S 0.669772 Sequence				323 V S 0.669772 Sequence
324 Q . 0.279487 Sequence					324 Q . 0.279487 Sequence				324 Q . 0.279487 Sequence
325 N . 0.039102 Sequence					325 N . 0.039102 Sequence				325 N . 0.039102 Sequence
326 A . 0.158891 Sequence					326 A . 0.158891 Sequence				326 A . 0.158891 Sequence
327 N . 0.025183 Sequence					327 N . 0.025183 Sequence				327 N . 0.025183 Sequence
328 P . 0.043563 Sequence					328 P . 0.043563 Sequence				328 P . 0.043563 Sequence
329 D . 0.037166 Sequence					329 D . 0.037166 Sequence				329 D . 0.037166 Sequence
330 C . 0.024594 Sequence					330 C . 0.024788 Sequence				330 C . 0.024788 Sequence
331 K . 0.123154 Sequence					331 K . 0.079175 Sequence				331 K . 0.079175 Sequence
332 T . 0.037464 Sequence					332 T . 0.032481 Sequence				332 T . 0.032481 Sequence
333 I S 0.889941 Sequence					333 I S 0.873114 Sequence				333 I S 0.873114 Sequence
334 L S 0.831689 Sequence					334 L S 0.818120 Sequence				334 L S 0.818120 Sequence
335 K S 0.966410 Sequence					335 K S 0.966408 Sequence				335 K S 0.966408 Sequence
336 A . 0.150804 Sequence					336 A . 0.158437 Sequence				336 A . 0.158437 Sequence
337 L . 0.241618 Sequence					337 L . 0.354780 Sequence				337 L . 0.354780 Sequence
338 G . 0.026275 Sequence				HLA-B35	338 R . 0.057312 Sequence				338 R . 0.057312 Sequence
339 P . 0.043761 Sequence				HLA-B35	339 P . 0.083694 Sequence				339 P . 0.083694 Sequence
340 A . 0.138377 Sequence				HLA-B35	340 A . 0.093916 Sequence				340 A . 0.093916 Sequence
341 A . 0.118263 Sequence				HLA-B35	341 A . 0.083702 Sequence				341 A . 0.083702 Sequence
342 T . 0.033303 Sequence				HLA-B35	342 T . 0.027681 Sequence				342 T . 0.027681 Sequence
343 L S 0.966017 Sequence				HLA-B35	343 L S 0.947257 Sequence				343 L S 0.947257 Sequence
344 E . 0.030581 Sequence				HLA-B35	344 E . 0.030389 Sequence				344 E . 0.030389 Sequence
345 E . 0.038502 Sequence			HLA-B57	HLA-B35	345 E . 0.046223 Sequence				345 E . 0.046223 Sequence
346 M S 0.913034 Sequence			HLA-B57	HLA-B35	346 M S 0.843614 Sequence				346 M S 0.843614 Sequence
347 M . 0.336767 Sequence			HLA-B57		347 M . 0.154306 Sequence				347 M . 0.154306 Sequence
348 T . 0.184326 Sequence			HLA-B57		348 T . 0.044913 Sequence				348 T . 0.044913 Sequence
349 A S 0.749833 Sequence			HLA-B57		349 A S 0.673771 Sequence				349 A S 0.673771 Sequence
350 C . 0.079377 Sequence			HLA-B57		350 C . 0.074163 Sequence				350 C . 0.074163 Sequence
351 Q . 0.036504 Sequence			HLA-B57		351 Q . 0.038071 Sequence				351 Q . 0.038071 Sequence
352 G . 0.030895 Sequence			HLA-B57		352 R . 0.202865 Sequence				352 R . 0.202865 Sequence
353 V S 0.550321 Sequence			HLA-B57		353 V S 0.894616 Sequence				353 V S 0.894616 Sequence
354 G . 0.031804 Sequence			HLA-B57		354 R . 0.156500 Sequence				354 R . 0.156500 Sequence
355 G . 0.022765 Sequence					355 R . 0.056042 Sequence				355 R . 0.056042 Sequence
356 P . 0.024196 Sequence					356 P . 0.023991 Sequence				356 P . 0.023991 Sequence
357 G . 0.028899 Sequence					357 G . 0.023542 Sequence				357 G . 0.023542 Sequence
358 H . 0.039533 Sequence					358 H . 0.026363 Sequence				358 H . 0.026363 Sequence
359 K S 0.768963 Sequence					359 K S 0.830702 Sequence				359 K S 0.830702 Sequence
360 A S 0.785989 Sequence					360 A S 0.651110 Sequence				360 A S 0.651110 Sequence
361 R . 0.202266 Sequence			OVERLAP/HLA-A2		361 R S 0.816211 Sequence				361 R S 0.816211 Sequence
362 V S 0.739048 Sequence					362 V S 0.952568 Sequence				362 V S 0.952568 Sequence
363 L S 0.851559 Sequence					363 L S 0.848024 Sequence				363 L S 0.848024 Sequence
364 A . 0.123980 Sequence					364 A . 0.123980 Sequence				364 A . 0.123980 Sequence
365 E . 0.029554 Sequence					365 E . 0.029554 Sequence				365 E . 0.029554 Sequence
366 A . 0.082589 Sequence					366 A . 0.082589 Sequence				366 A . 0.082589 Sequence
367 M . 0.206628 Sequence					367 M . 0.206628 Sequence				367 M . 0.206628 Sequence
368 S . 0.072705 Sequence					368 S . 0.072705 Sequence				368 S . 0.072705 Sequence
369 Q . 0.029107 Sequence					369 Q . 0.029107 Sequence				369 Q . 0.029107 Sequence
370 V S 0.511927 Sequence					370 V S 0.511927 Sequence				370 V S 0.511927 Sequence
371 T . 0.040380 Sequence					371 T . 0.040380 Sequence				371 T . 0.040380 Sequence
372 N . 0.027026 Sequence					372 N . 0.027026 Sequence				372 N . 0.027026 Sequence
373 S . 0.024068 Sequence					373 S . 0.024068 Sequence				373 S . 0.024068 Sequence
374 A S 0.788602 Sequence					374 A S 0.788602 Sequence				374 A S 0.788602 Sequence
375 T . 0.024810 Sequence					375 T . 0.024810 Sequence				375 T . 0.024810 Sequence
376 I S 0.755090 Sequence					376 I S 0.751206 Sequence				376 I S 0.751206 Sequence
377 M S 0.656048 Sequence					377 M S 0.742659 Sequence				377 M S 0.742659 Sequence
378 M S 0.798656 Sequence					378 M S 0.762287 Sequence				378 M S 0.762287 Sequence
379 Q . 0.053656 Sequence					379 Q . 0.047187 Sequence				379 Q . 0.047187 Sequence
380 R . 0.099334 Sequence					380 R . 0.104786 Sequence				380 R . 0.104786 Sequence
381 G . 0.032440 Sequence					381 G . 0.030654 Sequence				381 G . 0.030654 Sequence
382 N . 0.022478 Sequence					382 N . 0.022343 Sequence				382 N . 0.022343 Sequence
383 F . 0.062702 Sequence					383 F . 0.064130 Sequence				383 F . 0.064130 Sequence
384 R . 0.067195 Sequence					384 K . 0.194676 Sequence				384 K . 0.194676 Sequence
385 N . 0.032956 Sequence					385 N . 0.037996 Sequence				385 N . 0.037996 Sequence
386 Q . 0.025637 Sequence					386 Q . 0.026337 Sequence				386 Q . 0.026337 Sequence
387 R S 0.570128 Sequence					387 R S 0.579497 Sequence				387 R S 0.579497 Sequence
388 K . 0.183126 Sequence					388 K . 0.207833 Sequence				388 K . 0.207833 Sequence
389 I . 0.280360 Sequence					389 I . 0.327183 Sequence				389 I . 0.327183 Sequence
390 V . 0.171050 Sequence					390 V . 0.264472 Sequence				390 V . 0.264472 Sequence
391 K S 0.879523 Sequence					391 K S 0.528557 Sequence				391 K S 0.528557 Sequence
392 C . 0.072631 Sequence					392 C . 0.043483 Sequence				392 C . 0.043483 Sequence
393 F S 0.830730 Sequence					393 F S 0.739432 Sequence				393 F S 0.739432 Sequence
394 N . 0.071509 Sequence					394 N . 0.071948 Sequence				394 N . 0.071948 Sequence
395 C . 0.025263 Sequence					395 C . 0.024773 Sequence				395 C . 0.024773 Sequence
396 G . 0.067010 Sequence					396 G . 0.073801 Sequence				396 G . 0.073801 Sequence
397 K S 0.619594 Sequence					397 K S 0.660764 Sequence				397 K S 0.660764 Sequence
398 E . 0.024232 Sequence					398 E . 0.024862 Sequence				398 E . 0.024862 Sequence
399 G . 0.030549 Sequence					399 R . 0.181308 Sequence				399 R . 0.181308 Sequence
400 H . 0.029123 Sequence					400 H . 0.038821 Sequence				400 H . 0.038821 Sequence
401 T . 0.042682 Sequence					401 T . 0.028895 Sequence				401 T . 0.028895 Sequence
402 A . 0.090516 Sequence					402 A . 0.087009 Sequence				402 A . 0.087009 Sequence
403 R S 0.787023 Sequence					403 R . 0.492025 Sequence				403 R . 0.492025 Sequence
404 N . 0.235058 Sequence					404 N . 0.116409 Sequence				404 N . 0.116409 Sequence
405 C . 0.024523 Sequence					405 C . 0.025429 Sequence				405 C . 0.025429 Sequence
406 R . 0.108711 Sequence					406 K S 0.717569 Sequence				406 K S 0.717569 Sequence
407 A . 0.161023 Sequence					407 A . 0.116598 Sequence				407 A . 0.116598 Sequence
408 P . 0.024475 Sequence					408 P . 0.025582 Sequence				408 P . 0.025582 Sequence
409 R . 0.062197 Sequence					409 K . 0.175373 Sequence				409 K . 0.175373 Sequence
410 K S 0.925670 Sequence					410 K S 0.866177 Sequence				410 K S 0.866177 Sequence
411 K . 0.218265 Sequence					411 K . 0.241082 Sequence				411 K . 0.241082 Sequence
412 G . 0.024066 Sequence					412 G . 0.025785 Sequence				412 G . 0.025785 Sequence
413 C . 0.030622 Sequence					413 C . 0.023450 Sequence				413 C . 0.023450 Sequence
414 W S 0.927693 Sequence					414 W S 0.908703 Sequence				414 W S 0.908703 Sequence
415 K S 0.899460 Sequence					415 K S 0.935709 Sequence				415 K S 0.935709 Sequence
416 C . 0.137932 Sequence					416 C . 0.045553 Sequence				416 C . 0.045553 Sequence
417 G . 0.031958 Sequence					417 R . 0.281143 Sequence				417 R . 0.281143 Sequence
418 K . 0.312325 Sequence					418 K S 0.541553 Sequence				418 K S 0.541553 Sequence
419 E . 0.025111 Sequence					419 E . 0.024602 Sequence				419 E . 0.024602 Sequence
420 G . 0.026995 Sequence					420 R . 0.076417 Sequence				420 R . 0.076417 Sequence
421 H . 0.043412 Sequence					421 H . 0.039795 Sequence				421 H . 0.039795 Sequence
422 Q . 0.025964 Sequence					422 Q . 0.023277 Sequence				422 Q . 0.023277 Sequence
423 M . 0.422857 Sequence					423 M . 0.380782 Sequence				423 M . 0.380782 Sequence
424 K S 0.944092 Sequence					424 K S 0.971223 Sequence				424 K S 0.971223 Sequence
425 D . 0.060214 Sequence					425 D . 0.039054 Sequence				425 D . 0.039054 Sequence
426 C . 0.023404 Sequence					426 C . 0.023769 Sequence				426 C . 0.023769 Sequence
427 T . 0.023362 Sequence				OVERLAP a3	427 T . 0.030166 Sequence				427 T . 0.030341 Sequence
428 E . 0.026026 Sequence					428 E . 0.024614 Sequence				428 E . 0.023318 Sequence
429 R S 0.622317 Sequence				HLA-B57	429 R S 0.629825 Sequence				429 R S 0.516763 Sequence
430 Q . 0.037138 Sequence				HLA-B57	430 Q . 0.039888 Sequence				430 Q . 0.042126 Sequence
431 A . 0.089200 Sequence				HLA-B57	431 A . 0.082516 Sequence				431 A . 0.071815 Sequence
432 N . 0.024238 Sequence				HLA-B57	432 N . 0.023864 Sequence				432 N . 0.024067 Sequence
433 F . 0.233449 Sequence			HLA-A3	overlap/HLA-B57	433 F . 0.237980 Sequence				433 F . 0.249729 Sequence
434 L . 0.123032 Sequence			HLA-A3	HLA-B57	434 L . 0.242323 Sequence				434 L . 0.183812 Sequence
435 G . 0.036416 Sequence			HLA-A3	HLA-B57	435 E . 0.026866 Sequence				435 R . 0.236833 Sequence
436 K . 0.487383 Sequence			HLA-A3	HLA-B57	436 K S 0.524025 Sequence				436 K . 0.465225 Sequence
437 I S 0.627172 Sequence			HLA-A3	HLA-B57	437 I . 0.438378 Sequence				437 I . 0.369201 Sequence
438 W . 0.227219 Sequence			HLA-A3	HLA-B57/	438 W . 0.157890 Sequence				438 W . 0.166094 Sequence
439 P . 0.044260 Sequence			HLA-A3	HLA-B57	439 P . 0.026894 Sequence				439 P . 0.026304 Sequence
440 S . 0.048707 Sequence			HLA-A3	HLA-B57	440 S . 0.053691 Sequence				440 S . 0.034092 Sequence
441 Y S 0.968526 Sequence			HLA-A3	HLA-B57	441 Y S 0.972918 Sequence				441 Y S 0.972169 Sequence
442 K S 0.685748 Sequence			HLA-A3	HLA-B57	442 K S 0.926030 Sequence				442 K S 0.963230 Sequence
443 G . 0.197724 Sequence					443 R S 0.835952 Sequence				443 R S 0.895409 Sequence
444 R . 0.325072 Sequence					444 R S 0.547315 Sequence				444 R S 0.567778 Sequence
445 P . 0.033468 Sequence					445 P . 0.040245 Sequence				445 P . 0.034132 Sequence
446 G . 0.055875 Sequence					446 E . 0.036279 Sequence				446 R . 0.174847 Sequence
447 N . 0.106847 Sequence					447 N . 0.133103 Sequence				447 N . 0.103246 Sequence
448 F S 0.960435 Sequence					448 F S 0.919940 Sequence				448 F S 0.888599 Sequence
449 L S 0.963347 Sequence					449 L S 0.961498 Sequence				449 L S 0.959969 Sequence
450 Q S 0.622875 Sequence					450 Q S 0.802480 Sequence				450 Q S 0.830711 Sequence
451 S S 0.853114 Sequence					451 S S 0.843423 Sequence				451 S S 0.760161 Sequence
452 R S 0.909091 Sequence					452 R S 0.932016 Sequence				452 R S 0.923620 Sequence
453 P . 0.040788 Sequence					453 P . 0.066307 Sequence				453 P . 0.221860 Sequence
454 E . 0.054292 Sequence					454 E . 0.045589 Sequence				454 E . 0.048110 Sequence
455 P . 0.041218 Sequence					455 P . 0.041218 Sequence				455 P . 0.041218 Sequence
456 T . 0.068961 Sequence					456 T . 0.056891 Sequence				456 T . 0.056891 Sequence
457 A . 0.117215 Sequence					457 A . 0.166430 Sequence				457 A . 0.166430 Sequence
458 P . 0.030920 Sequence					458 P . 0.029806 Sequence				458 P . 0.027904 Sequence
459 P S 0.908745 Sequence					459 P S 0.863614 Sequence				459 P S 0.880678 Sequence
460 E . 0.123861 Sequence					460 E . 0.094498 Sequence				460 E . 0.088035 Sequence
461 E . 0.060015 Sequence					461 E . 0.058550 Sequence				461 E . 0.048378 Sequence
462 S . 0.421763 Sequence					462 S . 0.251884 Sequence				462 S . 0.273189 Sequence
463 F S 0.904579 Sequence					463 F S 0.903311 Sequence				463 F S 0.887231 Sequence
464 R . 0.490842 Sequence					464 K S 0.819615 Sequence				464 K S 0.723860 Sequence
465 S S 0.632734 Sequence					465 S S 0.782369 Sequence				465 S S 0.793585 Sequence
466 G . 0.312482 Sequence					466 R S 0.919380 Sequence				466 K S 0.960227 Sequence
467 V S 0.820062 Sequence					467 V S 0.912207 Sequence				467 V S 0.955033 Sequence
468 E . 0.046827 Sequence					468 E . 0.044929 Sequence				468 E . 0.050103 Sequence
469 T . 0.159689 Sequence					469 T . 0.132018 Sequence				469 T . 0.136118 Sequence
470 T . 0.393707 Sequence					470 T . 0.298652 Sequence				470 T . 0.313757 Sequence
471 T S 0.551262 Sequence					471 T . 0.168354 Sequence				471 T . 0.194727 Sequence
472 P . 0.082280 Sequence					472 P . 0.125024 Sequence				472 P . 0.199759 Sequence
473 P . 0.239406 Sequence					473 P S 0.700923 Sequence				473 P . 0.267286 Sequence
474 Q . 0.237205 Sequence					474 Q . 0.202161 Sequence				474 Q . 0.231117 Sequence
475 K S 0.945674 Sequence					475 K S 0.945674 Sequence				475 K S 0.945674 Sequence
476 Q . 0.123015 Sequence					476 Q . 0.123015 Sequence				476 Q . 0.123015 Sequence
477 E . 0.085738 Sequence					477 E . 0.085738 Sequence				477 E . 0.085738 Sequence
478 P . 0.035659 Sequence					478 P . 0.035659 Sequence				478 P . 0.035659 Sequence
479 I S 0.853559 Sequence					479 I S 0.853559 Sequence				479 I S 0.853559 Sequence
480 D . 0.063845 Sequence					480 D . 0.063845 Sequence				480 D . 0.063845 Sequence
481 K S 0.700138 Sequence			HLA-A3		481 K S 0.700138 Sequence				481 K S 0.700138 Sequence
482 E . 0.028763 Sequence			HLA-A3		482 E . 0.027713 Sequence				482 E . 0.028763 Sequence
483 L S 0.731874 Sequence			HLA-A3		483 L S 0.797067 Sequence				483 L S 0.731874 Sequence
484 Y S 0.790947 Sequence			HLA-A3		484 Y S 0.769946 Sequence				484 Y S 0.790947 Sequence
485 P . 0.287725 Sequence			HLA-A3		485 P . 0.254951 Sequence				485 P . 0.287725 Sequence
486 L S 0.735752 Sequence			HLA-A3		486 L S 0.762901 Sequence				486 L S 0.735752 Sequence
487 T . 0.103965 Sequence			HLA-A3		487 T . 0.092266 Sequence				487 T . 0.103965 Sequence
488 S . 0.081259 Sequence			HLA-A3		488 S . 0.059856 Sequence				488 S . 0.081259 Sequence
489 L S 0.965665 Sequence			HLA-A3		489 L S 0.966681 Sequence				489 L S 0.965665 Sequence
490 R S 0.972580 Sequence					490 K S 0.977804 Sequence				490 R S 0.972580 Sequence
491 S . 0.486242 Sequence					491 S S 0.611474 Sequence				491 S . 0.486242 Sequence
492 L S 0.970618 Sequence					492 L S 0.973289 Sequence				492 L S 0.970618 Sequence
493 F S 0.920948 Sequence					493 F S 0.922287 Sequence				493 F S 0.920948 Sequence
494 G . 0.039966 Sequence					494 G . 0.043345 Sequence				494 G . 0.039966 Sequence
495 N . 0.030959 Sequence					495 N . 0.032412 Sequence				495 N . 0.030959 Sequence
496 D . 0.139000 Sequence					496 D . 0.161958 Sequence				496 D . 0.139000 Sequence
497 P . 0.296502 Sequence					497 P . 0.108860 Sequence				497 P . 0.296502 Sequence
498 S . 0.119992 Sequence					498 S . 0.128426 Sequence				498 S . 0.119992 Sequence
499 S S 0.659400 Sequence					499 S S 0.659400 Sequence				499 S S 0.659400 Sequence
500 Q . 0.209852 Sequence					500 Q . 0.209852 Sequence				500 Q . 0.209852 Sequence
--------------------------------------					--------------------------------------				--------------------------------------
Number of cleavage sites 147. Number of amino acids 500. Protein name Sequence					Number of cleavage sites 159. Number of amino acids 500. Protein name Sequence				Number of cleavage sites 157. Number of amino acids 500. Protein name Sequence
					--------------------------------------

## Sheet: Nef
Nef
HLA-A2	HLA-A3	HLA-B57	HLA-B35	Altered cleavage site		Altered cleavage site and aa
Wild Type Nef						A3G- mediated Mutated Nef				A3G- mediated Mutated Nef
pos AA C score Ident						pos AA C score Ident				pos AA C score Ident
--------------------------------------						--------------------------------------				--------------------------------------
1 M S 0.504547 Sequence						1 M S 0.623230 Sequence				1 M S 0.504547 Sequence
2 G . 0.057917 Sequence						2 S . 0.043161 Sequence				2 G . 0.057917 Sequence
3 G . 0.057491 Sequence						3 G . 0.139093 Sequence				3 G . 0.057491 Sequence
4 K . 0.123153 Sequence			HLA-B57			4 K . 0.160088 Sequence				4 K . 0.127069 Sequence
5 W S 0.584850 Sequence			HLA-B57			5 W S 0.550938 Sequence				5 W . 0.357152 Sequence
6 S . 0.024873 Sequence			HLA-B57			6 S . 0.022721 Sequence				6 S . 0.023856 Sequence
7 K S 0.703032 Sequence			HLA-B57			7 K S 0.518373 Sequence				7 K S 0.679496 Sequence
8 S . 0.033390 Sequence			HLA-B57			8 S . 0.041621 Sequence				8 S . 0.031066 Sequence
9 S . 0.029095 Sequence			HLA-B57			9 S . 0.032777 Sequence				9 S . 0.028618 Sequence
10 V . 0.192352 Sequence			HLA-B57			10 V . 0.320281 Sequence				10 V . 0.301772 Sequence
11 I S 0.721868 Sequence			HLA-B57			11 I S 0.780075 Sequence				11 I S 0.780075 Sequence
12 G . 0.027096 Sequence			HLA-B57			12 R . 0.103995 Sequence				12 R . 0.103995 Sequence
13 W . 0.401720 Sequence			HLA-B57			13 W S 0.599028 Sequence				13 W S 0.599028 Sequence
14 P . 0.025663 Sequence						14 P . 0.024292 Sequence				14 P . 0.024292 Sequence
15 T . 0.031195 Sequence						15 T . 0.025557 Sequence				15 T . 0.025557 Sequence
16 V S 0.935349 Sequence						16 V S 0.873720 Sequence				16 V S 0.873720 Sequence
17 R S 0.946679 Sequence						17 K S 0.964684 Sequence				17 K S 0.964684 Sequence
18 E . 0.086190 Sequence						18 E . 0.153401 Sequence				18 E . 0.153401 Sequence
19 R S 0.908586 Sequence						19 R S 0.970244 Sequence				19 R S 0.970244 Sequence
20 M S 0.914443 Sequence						20 M S 0.909911 Sequence				20 M S 0.909911 Sequence
21 R S 0.506970 Sequence						21 R . 0.486683 Sequence				21 R . 0.486683 Sequence
22 R . 0.186197 Sequence						22 R . 0.312650 Sequence				22 R . 0.312650 Sequence
23 A . 0.161328 Sequence						23 A . 0.235123 Sequence				23 A . 0.235123 Sequence
24 E . 0.023999 Sequence						24 E . 0.022098 Sequence				24 E . 0.022098 Sequence
25 P . 0.031839 Sequence						25 P . 0.029219 Sequence				25 P . 0.029219 Sequence
26 A . 0.112473 Sequence						26 A . 0.104761 Sequence				26 A . 0.104761 Sequence
27 A . 0.117058 Sequence						27 A . 0.055681 Sequence				27 A . 0.055681 Sequence
28 D . 0.025760 Sequence						28 D . 0.025783 Sequence				28 D . 0.025783 Sequence
29 R S 0.680717 Sequence						29 K S 0.903638 Sequence				29 K S 0.903638 Sequence
30 V S 0.724927 Sequence						30 V S 0.897940 Sequence				30 V S 0.897940 Sequence
31 G . 0.076562 Sequence						31 R S 0.739774 Sequence				31 R S 0.739774 Sequence
32 A . 0.497483 Sequence						32 A S 0.738608 Sequence				32 A S 0.738608 Sequence
33 A S 0.630316 Sequence						33 A . 0.477754 Sequence				33 A . 0.477754 Sequence
34 S . 0.059673 Sequence						34 S . 0.032434 Sequence				34 S . 0.032434 Sequence
35 R S 0.689303 Sequence						35 R . 0.447477 Sequence				35 R . 0.447477 Sequence
36 D . 0.168494 Sequence						36 D . 0.037958 Sequence				36 D . 0.037958 Sequence
37 L S 0.742287 Sequence						37 L S 0.795088 Sequence				37 L S 0.795088 Sequence
38 E . 0.022419 Sequence						38 E . 0.022979 Sequence				38 E . 0.022979 Sequence
39 K S 0.723964 Sequence						39 K S 0.725070 Sequence				39 K S 0.725070 Sequence
40 H . 0.039717 Sequence						40 H . 0.050116 Sequence				40 H . 0.050116 Sequence
41 G . 0.040740 Sequence						41 R . 0.365241 Sequence				41 R . 0.365241 Sequence
42 A S 0.548881 Sequence						42 A S 0.732192 Sequence				42 A S 0.732192 Sequence
43 I S 0.522864 Sequence						43 I . 0.377319 Sequence				43 I . 0.377319 Sequence
44 T . 0.058759 Sequence						44 T . 0.046632 Sequence				44 T . 0.046632 Sequence
45 S . 0.055776 Sequence						45 S . 0.036948 Sequence				45 S . 0.036948 Sequence
46 S . 0.104038 Sequence						46 S . 0.064239 Sequence				46 S . 0.064239 Sequence
47 N . 0.049220 Sequence						47 N . 0.056380 Sequence				47 N . 0.056380 Sequence
48 T . 0.031802 Sequence						48 T . 0.103801 Sequence				48 T . 0.103801 Sequence
49 A . 0.299590 Sequence						49 A . 0.280786 Sequence				49 A . 0.280786 Sequence
50 A . 0.154117 Sequence						50 A . 0.154117 Sequence				50 A . 0.154117 Sequence
51 T . 0.052107 Sequence						51 T . 0.052107 Sequence				51 T . 0.052107 Sequence
52 N . 0.121557 Sequence						52 N . 0.121557 Sequence				52 N . 0.121557 Sequence
53 A . 0.337216 Sequence						53 A . 0.337216 Sequence				53 A . 0.337216 Sequence
54 A S 0.614880 Sequence						54 A S 0.614880 Sequence				54 A S 0.614880 Sequence
55 C . 0.023396 Sequence						55 C . 0.023396 Sequence				55 C . 0.023396 Sequence
56 A . 0.109316 Sequence						56 A . 0.109316 Sequence				56 A . 0.109316 Sequence
57 W S 0.955975 Sequence						57 W S 0.955975 Sequence				57 W S 0.955975 Sequence
58 L S 0.932554 Sequence						58 L S 0.932554 Sequence				58 L S 0.932554 Sequence
59 E . 0.023418 Sequence						59 E . 0.023580 Sequence				59 E . 0.023418 Sequence
60 A . 0.279023 Sequence						60 A . 0.189626 Sequence				60 A . 0.279023 Sequence
61 Q . 0.050294 Sequence						61 Q . 0.048384 Sequence				61 Q . 0.050294 Sequence
62 E . 0.026374 Sequence						62 E . 0.025466 Sequence				62 E . 0.026374 Sequence
63 E . 0.048884 Sequence						63 E . 0.048830 Sequence				63 E . 0.048884 Sequence
64 E . 0.033421 Sequence						64 E . 0.037676 Sequence				64 E . 0.033421 Sequence
65 E . 0.025561 Sequence						65 E . 0.025518 Sequence				65 E . 0.025561 Sequence
66 V . 0.280650 Sequence						66 V . 0.433540 Sequence				66 V . 0.280650 Sequence
67 G . 0.027052 Sequence						67 S . 0.025718 Sequence				67 G . 0.027052 Sequence
68 F . 0.263773 Sequence			HLA-B57	HLA-B35		68 F S 0.601596 Sequence				68 F . 0.263773 Sequence
69 P . 0.026342 Sequence			HLA-B57	HLA-B35		69 P . 0.029124 Sequence				69 P . 0.026342 Sequence
70 V S 0.733452 Sequence			HLA-B57	HLA-B35		70 V S 0.866423 Sequence				70 V S 0.733452 Sequence
71 T . 0.056042 Sequence			HLA-B57	HLA-B35		71 T . 0.035280 Sequence				71 T . 0.056042 Sequence
72 P S 0.582291 Sequence			HLA-B57	HLA-B35		72 P . 0.364924 Sequence				72 P S 0.582291 Sequence
73 Q . 0.078375 Sequence			HLA-A3/B57	Overlap/HLA-B35		73 Q . 0.125611 Sequence				73 Q . 0.078375 Sequence
74 V S 0.928328 Sequence			HLA-A3/B57	HLA-B35		74 V S 0.962139 Sequence				74 V S 0.928328 Sequence
75 P . 0.045280 Sequence			HLA-A3	HLA-B35		75 P . 0.047790 Sequence				75 P . 0.045280 Sequence
76 L S 0.918828 Sequence			HLA-A3	HLA-B35		76 L S 0.918828 Sequence				76 L S 0.918828 Sequence
77 R . 0.351053 Sequence			HLA-A3	HLA-B35		77 R . 0.351053 Sequence				77 R . 0.351053 Sequence
78 P . 0.035783 Sequence			HLA-A3	HLA-B35		78 P . 0.035783 Sequence				78 P . 0.035783 Sequence
79 M . 0.444066 Sequence			HLA-A3	HLA-B35		79 M . 0.444066 Sequence				79 M . 0.444066 Sequence
80 T . 0.030031 Sequence			HLA-A3	HLA-B35		80 T . 0.030031 Sequence				80 T . 0.030031 Sequence
81 Y S 0.974427 Sequence			HLA-A3	HLA-B35		81 Y S 0.974427 Sequence				81 Y S 0.974427 Sequence
82 K S 0.958890 Sequence			HLA-A3	HLA-B57		82 K S 0.958890 Sequence				82 K S 0.958890 Sequence
83 A S 0.910856 Sequence			OVERLAP A3	HLA-B57		83 A S 0.910856 Sequence				83 A S 0.910856 Sequence
84 A . 0.044043 Sequence			HLA-A3	HLA-B57		84 A . 0.044043 Sequence				84 A . 0.044043 Sequence
85 V S 0.946230 Sequence			HLA-A3	HLA-B57		85 V S 0.946230 Sequence				85 V S 0.946230 Sequence
86 D . 0.025136 Sequence			HLA-A3	HLA-B57		86 D . 0.025136 Sequence				86 D . 0.025136 Sequence
87 L S 0.955729 Sequence			HLA-A3	HLA-B57		87 L S 0.955729 Sequence				87 L S 0.955729 Sequence
88 S . 0.056117 Sequence			HLA-A3	HLA-B57		88 S . 0.049774 Sequence				88 S . 0.049774 Sequence
89 H . 0.173250 Sequence			HLA-A3	HLA-B57		89 H . 0.095009 Sequence				89 H . 0.095009 Sequence
90 F S 0.744374 Sequence			HLA-A3	HLA-B57/B35		90 F S 0.607754 Sequence				90 F S 0.607754 Sequence
91 L S 0.967753 Sequence			HLA-A3	HLA-B35		91 L S 0.966163 Sequence				91 L S 0.966163 Sequence
92 K S 0.964406 Sequence			HLA-A3	HLA-B35		92 K S 0.946998 Sequence				92 K S 0.946998 Sequence
93 E . 0.063902 Sequence				HLA-B35		93 E . 0.052524 Sequence				93 E . 0.052524 Sequence
94 K S 0.802708 Sequence				HLA-B35		94 K S 0.796394 Sequence				94 K S 0.796394 Sequence
95 G . 0.034192 Sequence				HLA-B35		95 G . 0.034565 Sequence				95 G . 0.034565 Sequence
96 G . 0.037378 Sequence				HLA-B35		96 R . 0.394925 Sequence				96 R . 0.394925 Sequence
97 L . 0.474965 Sequence				HLA-B35		97 L S 0.700706 Sequence				97 L S 0.700706 Sequence
98 E . 0.025976 Sequence						98 E . 0.026471 Sequence				98 E . 0.026471 Sequence
99 G . 0.035005 Sequence						99 R . 0.217762 Sequence				99 R . 0.217762 Sequence
100 L S 0.942978 Sequence						100 L S 0.933634 Sequence				100 L S 0.933634 Sequence
101 I . 0.277637 Sequence						101 I . 0.105818 Sequence				101 I . 0.105818 Sequence
102 H . 0.045326 Sequence						102 H . 0.035885 Sequence				102 H . 0.035885 Sequence
103 S . 0.307023 Sequence						103 S S 0.585878 Sequence				103 S S 0.585878 Sequence
104 Q S 0.731372 Sequence						104 Q . 0.495688 Sequence				104 Q . 0.495688 Sequence
105 R . 0.437931 Sequence						105 R . 0.486651 Sequence				105 R . 0.486651 Sequence
106 R . 0.307617 Sequence						106 R S 0.755405 Sequence				106 R S 0.755405 Sequence
107 Q . 0.036857 Sequence						107 Q . 0.035884 Sequence				107 Q . 0.035884 Sequence
108 D . 0.025644 Sequence						108 D . 0.025644 Sequence				108 D . 0.025644 Sequence
109 I . 0.062717 Sequence						109 I . 0.062717 Sequence				109 I . 0.062717 Sequence
110 L . 0.222636 Sequence						110 L . 0.222636 Sequence				110 L . 0.222636 Sequence
111 D . 0.023044 Sequence						111 D . 0.023044 Sequence				111 D . 0.023044 Sequence
112 L S 0.941163 Sequence						112 L S 0.941163 Sequence				112 L S 0.941163 Sequence
113 W S 0.541625 Sequence						113 W S 0.541625 Sequence				113 W S 0.541625 Sequence
114 I . 0.250085 Sequence						114 I . 0.250085 Sequence				114 I . 0.250085 Sequence
115 Y S 0.681870 Sequence						115 Y S 0.681870 Sequence				115 Y S 0.681870 Sequence
116 H . 0.057848 Sequence			OVERLAP/HLA-B57			116 H . 0.057848 Sequence				116 H . 0.057848 Sequence
117 T S 0.666390 Sequence			HLA-B57			117 T S 0.666390 Sequence				117 T S 0.666390 Sequence
118 Q . 0.240617 Sequence			HLA-B57			118 Q . 0.240617 Sequence				118 Q . 0.240617 Sequence
119 G S 0.703552 Sequence			HLA-B57			119 G S 0.703552 Sequence				119 G S 0.703552 Sequence
120 Y S 0.510410 Sequence			OVERLAP/B57	HLA-B35		120 Y S 0.510410 Sequence				120 Y S 0.510410 Sequence
121 F . 0.479702 Sequence			HLA-B57	HLA-B35		121 F . 0.320682 Sequence				121 F . 0.320682 Sequence
122 P . 0.027654 Sequence			HLA-B57	HLA-B35		122 P . 0.024186 Sequence				122 P . 0.024186 Sequence
123 D . 0.073808 Sequence			HLA-B57	HLA-B35		123 D . 0.037863 Sequence				123 D . 0.033204 Sequence
124 W S 0.972997 Sequence			HLA-B57	HLA-B35		124 W S 0.948021 Sequence				124 W S 0.959910 Sequence
125 Q . 0.027038 Sequence			HLA-B57	HLA-B35		125 Q . 0.023769 Sequence				125 Q . 0.023850 Sequence
126 N . 0.074538 Sequence			HLA-B57	HLA-B35		126 N . 0.061531 Sequence				126 N . 0.050724 Sequence
127 Y S 0.960814 Sequence			OVERLAP/B57	OVERLAP/HLA-B35		127 Y S 0.960114 Sequence				127 Y S 0.962097 Sequence
128 T . 0.292593 Sequence			HLA-B57	OVERLAP/HLA-B35		128 T S 0.539180 Sequence				128 T . 0.491576 Sequence
129 P . 0.308448 Sequence			HLA-B57	HLA-B35		129 R S 0.942247 Sequence				129 R S 0.924349 Sequence
130 G . 0.076316 Sequence			HLA-B57	HLA-B35		130 G . 0.212354 Sequence				130 G . 0.213491 Sequence
131 P . 0.026858 Sequence			HLA-B57	HLA-B35		131 R . 0.084397 Sequence				131 K . 0.251647 Sequence
132 G . 0.023931 Sequence			HLA-B57	HLA-B35		132 G . 0.023483 Sequence				132 G . 0.023920 Sequence
133 V . 0.394342 Sequence			OVERLAP/HLA-B57	HLA-B35		133 V . 0.075020 Sequence				133 V . 0.082953 Sequence
134 R S 0.579789 Sequence			HLA-B57	HLA-B35		134 R . 0.154822 Sequence				134 R . 0.158087 Sequence
135 Y S 0.970607 Sequence			HLA-B57	B35/OVERLAP		135 Y S 0.909829 Sequence				135 Y S 0.914376 Sequence
136 P . 0.074684 Sequence			HLA-B57	HLA-B35		136 P . 0.027888 Sequence				136 P . 0.028871 Sequence
137 L S 0.840061 Sequence			HLA-B57	HLA-B35		137 L S 0.737516 Sequence				137 L S 0.792644 Sequence
138 T . 0.091982 Sequence			HLA-B57	HLA-B35		138 T . 0.042558 Sequence				138 T . 0.025724 Sequence
139 F S 0.847398 Sequence			HLA-B57	HLA-B35		139 F S 0.923530 Sequence				139 F S 0.925013 Sequence
140 G . 0.027774 Sequence			HLA-B57	HLA-B35		140 R . 0.112254 Sequence				140 R . 0.112254 Sequence
141 W S 0.975837 Sequence			HLA-B57	HLA-B35		141 W S 0.977880 Sequence				141 W S 0.977880 Sequence
142 C . 0.027353 Sequence				HLA-B35		142 C . 0.025120 Sequence				142 C . 0.025120 Sequence
143 Y S 0.977838 Sequence				HLA-B35		143 Y S 0.976927 Sequence				143 Y S 0.976927 Sequence
144 K S 0.906391 Sequence			HLA-A3			144 K S 0.768561 Sequence				144 K S 0.768561 Sequence
145 L S 0.974902 Sequence			OVERLAP A2			145 L S 0.962874 Sequence				145 L S 0.962874 Sequence
146 V . 0.138019 Sequence			HLA-A3			146 V . 0.163790 Sequence				146 V . 0.163790 Sequence
147 P . 0.039010 Sequence			HLA-A3			147 P . 0.129269 Sequence				147 P . 0.129269 Sequence
148 V S 0.575425 Sequence			HLA-A3			148 V S 0.545014 Sequence				148 V S 0.545014 Sequence
149 E . 0.023144 Sequence			HLA-A3			149 E . 0.023144 Sequence				149 E . 0.023144 Sequence
150 P . 0.059131 Sequence			HLA-A3			150 P . 0.059131 Sequence				150 P . 0.059131 Sequence
151 D . 0.029577 Sequence			HLA-A3			151 D . 0.029091 Sequence				151 D . 0.029091 Sequence
152 K S 0.898851 Sequence			HLA-A3			152 K S 0.754469 Sequence				152 K S 0.754469 Sequence
153 I S 0.797665 Sequence						153 I S 0.704437 Sequence				153 I S 0.704437 Sequence
154 E . 0.099698 Sequence						154 E . 0.103163 Sequence				154 E . 0.103163 Sequence
155 E . 0.051170 Sequence						155 E . 0.046048 Sequence				155 E . 0.046048 Sequence
156 A S 0.856323 Sequence						156 A S 0.868322 Sequence				156 A S 0.868322 Sequence
157 N . 0.074926 Sequence						157 N . 0.087201 Sequence				157 N . 0.087201 Sequence
158 K . 0.130542 Sequence						158 K . 0.209468 Sequence				158 K . 0.209468 Sequence
159 G . 0.163624 Sequence						159 R S 0.766182 Sequence				159 R S 0.766182 Sequence
160 E . 0.041524 Sequence						160 E . 0.066974 Sequence				160 E . 0.066974 Sequence
161 N . 0.025726 Sequence						161 N . 0.024682 Sequence				161 N . 0.024682 Sequence
162 T . 0.035983 Sequence						162 T . 0.034988 Sequence				162 T . 0.034988 Sequence
163 S . 0.125396 Sequence						163 S . 0.060152 Sequence				163 S . 0.060152 Sequence
164 L S 0.884371 Sequence						164 L S 0.744153 Sequence				164 L S 0.744153 Sequence
165 L S 0.932786 Sequence						165 L S 0.949871 Sequence				165 L S 0.949871 Sequence
166 H . 0.102393 Sequence						166 H . 0.427912 Sequence				166 H . 0.427912 Sequence
167 P . 0.039395 Sequence						167 P . 0.036053 Sequence				167 P . 0.036053 Sequence
168 V S 0.863099 Sequence						168 V S 0.909075 Sequence				168 V S 0.909075 Sequence
169 S . 0.080113 Sequence						169 S . 0.054524 Sequence				169 S . 0.054524 Sequence
170 L S 0.971538 Sequence						170 L S 0.969977 Sequence				170 L S 0.969977 Sequence
171 H S 0.686465 Sequence						171 H S 0.882340 Sequence				171 H S 0.882340 Sequence
172 G S 0.855490 Sequence			HLA-B35			172 E . 0.407449 Sequence				172 E . 0.407449 Sequence
173 M S 0.893731 Sequence			HLA-B35			173 I S 0.930623 Sequence				173 I S 0.930623 Sequence
174 D . 0.084475 Sequence						174 D . 0.063069 Sequence				174 D . 0.063069 Sequence
175 D . 0.024987 Sequence						175 D . 0.023766 Sequence				175 D . 0.023766 Sequence
176 P . 0.024102 Sequence						176 P . 0.024664 Sequence				176 P . 0.024800 Sequence
177 E . 0.025652 Sequence						177 E . 0.038995 Sequence				177 E . 0.033215 Sequence
178 R . 0.065827 Sequence						178 R . 0.119015 Sequence				178 R . 0.129469 Sequence
179 E . 0.024888 Sequence						179 E . 0.026166 Sequence				179 E . 0.027845 Sequence
180 V S 0.879916 Sequence			OVERLAP A2			180 V S 0.816962 Sequence				180 V S 0.808509 Sequence
181 L S 0.835299 Sequence						181 L S 0.822340 Sequence				181 L S 0.839965 Sequence
182 E . 0.028029 Sequence						182 E . 0.025163 Sequence				182 E . 0.028029 Sequence
183 W S 0.972744 Sequence						183 W S 0.972499 Sequence				183 W S 0.972744 Sequence
184 R . 0.078026 Sequence						184 K . 0.205423 Sequence				184 R . 0.078026 Sequence
185 F S 0.770581 Sequence						185 F S 0.832233 Sequence				185 F S 0.770581 Sequence
186 D . 0.024469 Sequence						186 D . 0.025359 Sequence				186 D . 0.024469 Sequence
187 S . 0.044420 Sequence						187 S . 0.043279 Sequence				187 S . 0.044420 Sequence
188 R . 0.262043 Sequence			HLA-A3			188 R . 0.278565 Sequence				188 R . 0.262043 Sequence
189 L S 0.964628 Sequence			HLA-A3			189 L S 0.968408 Sequence				189 L S 0.964628 Sequence
190 A . 0.065435 Sequence			HLA-A3/A2			190 A . 0.094533 Sequence				190 A . 0.065435 Sequence
191 F S 0.883644 Sequence			HLA-A3			191 F . 0.463252 Sequence				191 F S 0.883644 Sequence
192 H . 0.126308 Sequence			HLA-A3			192 H . 0.142389 Sequence				192 H . 0.126308 Sequence
193 H . 0.128985 Sequence			HLA-A3			193 H . 0.128985 Sequence				193 H . 0.128985 Sequence
194 V S 0.962613 Sequence			HLA-A3	HLA-B57	HLA-B35	194 V S 0.962613 Sequence				194 V S 0.962613 Sequence
195 A S 0.910218 Sequence			HLA-A3	HLA-B57	HLA-B35	195 A S 0.910218 Sequence				195 A S 0.910218 Sequence
196 R S 0.903064 Sequence			HLA-A3	HLA-B57	HLA-B35	196 R S 0.903064 Sequence				196 R S 0.903064 Sequence
197 E . 0.032387 Sequence				HLA-B57	HLA-B35	197 E . 0.032387 Sequence				197 E . 0.032387 Sequence
198 L S 0.641027 Sequence				HLA-B57	HLA-B35	198 L S 0.641027 Sequence				198 L S 0.641027 Sequence
199 H . 0.023653 Sequence				HLA-B57	HLA-B35	199 H . 0.023653 Sequence				199 H . 0.023653 Sequence
200 P . 0.030348 Sequence				HLA-B57	HLA-B35	200 P . 0.030348 Sequence				200 P . 0.030348 Sequence
201 E . 0.025806 Sequence				HLA-B57	HLA-B35	201 E . 0.025806 Sequence				201 E . 0.025806 Sequence
202 Y S 0.967987 Sequence				HLA-B57	HLA-B35	202 Y S 0.967987 Sequence				202 Y S 0.967987 Sequence
203 F S 0.928793 Sequence						203 F S 0.928793 Sequence				203 F S 0.928793 Sequence
204 K S 0.787469 Sequence						204 K S 0.787469 Sequence				204 K S 0.787469 Sequence
205 N . 0.494968 Sequence						205 N . 0.494968 Sequence				205 N . 0.494968 Sequence
206 C . 0.222163 Sequence						206 C . 0.222163 Sequence				206 C . 0.222163 Sequence
--------------------------------------						--------------------------------------				--------------------------------------
Number of cleavage sites 75. Number of amino acids 206. Protein name Sequence						Number of cleavage sites 76. Number of amino acids 206. Protein name Sequence				Number of cleavage sites 75. Number of amino acids 206. Protein name Sequence

## Sheet: Env
HLA-A2	HLA-A3	HLA-B57	HLA-B35	Altered cleavage site		Altered cleavage site and aa
Wild Type Env						A3G- mediated Mutated Env			A3G- mediated Mutated Env			A3G- mediated Mutated Env
-------------------------------------						-------------------------------------			-------------------------------------			-------------------------------------
pos AA C score Ident						pos AA C score Ident			pos AA C score Ident			pos AA C score Ident
--------------------------------------						--------------------------------------			--------------------------------------			--------------------------------------
1 M . 0.497680 Sequence						1 M . 0.497680 Sequence			1 M . 0.497680 Sequence			1 M . 0.497680 Sequence
2 R . 0.075536 Sequence						2 R . 0.075536 Sequence			2 R . 0.075536 Sequence			2 R . 0.075536 Sequence
3 V S 0.764840 Sequence						3 V S 0.764840 Sequence			3 V S 0.764840 Sequence			3 V S 0.764840 Sequence
4 K . 0.332447 Sequence						4 K . 0.332447 Sequence			4 K . 0.332447 Sequence			4 K . 0.332447 Sequence
5 E . 0.023240 Sequence						5 E . 0.023240 Sequence			5 E . 0.023240 Sequence			5 E . 0.023240 Sequence
6 K . 0.223837 Sequence						6 K . 0.223837 Sequence			6 K . 0.223837 Sequence			6 K . 0.223837 Sequence
7 Y S 0.603324 Sequence						7 Y S 0.603324 Sequence			7 Y S 0.603324 Sequence			7 Y S 0.603324 Sequence
8 Q . 0.032012 Sequence						8 Q . 0.032012 Sequence			8 Q . 0.032012 Sequence			8 Q . 0.032012 Sequence
9 H . 0.047455 Sequence						9 H . 0.047455 Sequence			9 H . 0.047455 Sequence			9 H . 0.047455 Sequence
10 L S 0.880567 Sequence						10 L S 0.855491 Sequence			10 L S 0.855491 Sequence			10 L S 0.855491 Sequence
11 W S 0.771629 Sequence						11 W S 0.692961 Sequence			11 W S 0.692961 Sequence			11 W S 0.692961 Sequence
12 R . 0.129322 Sequence						12 R . 0.137029 Sequence			12 R . 0.137029 Sequence			12 R . 0.137029 Sequence
13 W S 0.662262 Sequence						13 W S 0.718915 Sequence			13 W S 0.718915 Sequence			13 W S 0.718915 Sequence
14 G . 0.022882 Sequence						14 G . 0.022951 Sequence			14 G . 0.022951 Sequence			14 G . 0.022951 Sequence
15 W . 0.389430 Sequence						15 W . 0.345877 Sequence			15 W . 0.381253 Sequence			15 W . 0.345877 Sequence
16 R . 0.055500 Sequence						16 R . 0.050338 Sequence			16 R . 0.042087 Sequence			16 R . 0.050338 Sequence
17 W S 0.939994 Sequence						17 W S 0.971538 Sequence			17 W S 0.964961 Sequence			17 W S 0.971538 Sequence
18 G . 0.022315 Sequence						18 E . 0.022115 Sequence			18 E . 0.022149 Sequence			18 E . 0.022115 Sequence
19 T . 0.135356 Sequence						19 T . 0.285824 Sequence			19 T . 0.255580 Sequence			19 T . 0.285824 Sequence
20 M . 0.323791 Sequence						20 M . 0.299415 Sequence			20 M . 0.337548 Sequence			20 M . 0.299415 Sequence
21 L S 0.671060 Sequence						21 L S 0.614587 Sequence			21 L S 0.619831 Sequence			21 L S 0.614587 Sequence
22 L S 0.894446 Sequence						22 L S 0.841915 Sequence			22 L S 0.776018 Sequence			22 L S 0.841915 Sequence
23 G . 0.077414 Sequence						23 E . 0.034059 Sequence			23 R S 0.583290 Sequence			23 E . 0.034059 Sequence
24 M . 0.054527 Sequence						24 M . 0.084647 Sequence			24 M . 0.078000 Sequence			24 M . 0.084647 Sequence
25 L . 0.245990 Sequence						25 L . 0.379761 Sequence			25 L . 0.327762 Sequence			25 L . 0.379761 Sequence
26 M . 0.354874 Sequence						26 M . 0.260567 Sequence			26 M . 0.237255 Sequence			26 M . 0.260567 Sequence
27 I S 0.642076 Sequence						27 I . 0.278755 Sequence			27 I . 0.362435 Sequence			27 I . 0.278755 Sequence
28 C . 0.041956 Sequence						28 C . 0.042575 Sequence			28 C . 0.034525 Sequence			28 C . 0.042575 Sequence
29 S . 0.024123 Sequence						29 S . 0.024968 Sequence			29 S . 0.024882 Sequence			29 S . 0.024968 Sequence
30 A . 0.085415 Sequence						30 A . 0.124825 Sequence			30 A . 0.322016 Sequence			30 A . 0.124825 Sequence
31 T . 0.034699 Sequence						31 T . 0.033563 Sequence			31 T . 0.037359 Sequence			31 T . 0.033563 Sequence
32 E . 0.033209 Sequence						32 E . 0.033209 Sequence			32 E . 0.033209 Sequence			32 E . 0.033209 Sequence
33 K . 0.137585 Sequence			Overlap B57			33 K . 0.140596 Sequence			33 K . 0.126783 Sequence			33 K . 0.123154 Sequence
34 L . 0.366265 Sequence			HLA-B57			34 L . 0.214265 Sequence			34 L . 0.317549 Sequence			34 L . 0.258046 Sequence
35 W . 0.106079 Sequence			HLA-B57			35 W . 0.091783 Sequence			35 W . 0.113077 Sequence			35 W . 0.090454 Sequence
36 V . 0.051929 Sequence			HLA-B57			36 V . 0.052488 Sequence			36 V . 0.053932 Sequence			36 V . 0.049041 Sequence
37 T . 0.029468 Sequence			Overlap B57/A3			37 T . 0.028735 Sequence			37 T . 0.029733 Sequence			37 T . 0.029716 Sequence
38 V . 0.401039 Sequence			HLA-B57			38 V . 0.414414 Sequence			38 V . 0.384153 Sequence			38 V . 0.409261 Sequence
39 Y S 0.950060 Sequence			HLA-B57			39 Y S 0.954775 Sequence			39 Y S 0.949796 Sequence			39 Y S 0.943506 Sequence
40 Y S 0.939682 Sequence			HLA-B57			40 Y S 0.955654 Sequence			40 Y S 0.962302 Sequence			40 Y S 0.955390 Sequence
41 G . 0.166346 Sequence			HLA-B57			41 R S 0.767265 Sequence			41 E . 0.047564 Sequence			41 K S 0.932151 Sequence
42 V . 0.470787 Sequence			HLA-B57	HLA-B35		42 V S 0.698352 Sequence			42 V S 0.762972 Sequence			42 V S 0.775420 Sequence
43 P . 0.025119 Sequence			HLA-B57	HLA-B35		43 P . 0.023822 Sequence			43 P . 0.024408 Sequence			43 P . 0.024474 Sequence
44 V . 0.246693 Sequence			HLA-B57	HLA-B35		44 V . 0.181883 Sequence			44 V . 0.193840 Sequence			44 V . 0.177963 Sequence
45 W S 0.926139 Sequence			HLA-B57	HLA-B35		45 W S 0.823082 Sequence			45 W S 0.747758 Sequence			45 W S 0.824324 Sequence
46 K S 0.933320 Sequence				HLA-B35		46 K S 0.880488 Sequence			46 K S 0.934225 Sequence			46 K S 0.906583 Sequence
47 E . 0.064090 Sequence				HLA-B35		47 E . 0.076684 Sequence			47 E . 0.075005 Sequence			47 E . 0.106978 Sequence
48 A . 0.439044 Sequence				HLA-B35		48 A S 0.796844 Sequence			48 A S 0.619758 Sequence			48 A . 0.482376 Sequence
49 T . 0.026779 Sequence				HLA-B35		49 T . 0.026494 Sequence			49 T . 0.025700 Sequence			49 T . 0.026882 Sequence
50 T . 0.363289 Sequence				HLA-B35		50 T . 0.363289 Sequence			50 T . 0.363289 Sequence			50 T . 0.363289 Sequence
51 T . 0.470039 Sequence				HLA-B35		51 T . 0.470039 Sequence			51 T . 0.470039 Sequence			51 T . 0.470039 Sequence
52 L S 0.977995 Sequence						52 L S 0.977995 Sequence			52 L S 0.977995 Sequence			52 L S 0.977995 Sequence
53 F S 0.883729 Sequence						53 F S 0.883729 Sequence			53 F S 0.883729 Sequence			53 F S 0.883729 Sequence
54 C . 0.030962 Sequence						54 C . 0.030962 Sequence			54 C . 0.030962 Sequence			54 C . 0.030962 Sequence
55 A . 0.199768 Sequence						55 A . 0.199768 Sequence			55 A . 0.199768 Sequence			55 A . 0.199768 Sequence
56 S . 0.031243 Sequence						56 S . 0.031243 Sequence			56 S . 0.031243 Sequence			56 S . 0.031243 Sequence
57 D . 0.246009 Sequence						57 D . 0.246009 Sequence			57 D . 0.246009 Sequence			57 D . 0.246009 Sequence
58 A . 0.070263 Sequence						58 A . 0.070263 Sequence			58 A . 0.070263 Sequence			58 A . 0.070263 Sequence
59 K S 0.710209 Sequence			HLA-B57	HLA-B35		59 K S 0.710209 Sequence			59 K S 0.710209 Sequence			59 K S 0.710209 Sequence
60 A . 0.074287 Sequence			HLA-B57	HLA-B35		60 A . 0.074287 Sequence			60 A . 0.074287 Sequence			60 A . 0.074287 Sequence
61 Y . 0.085158 Sequence			HLA-B57	HLA-B35		61 Y . 0.085158 Sequence			61 Y . 0.085158 Sequence			61 Y . 0.085158 Sequence
62 D . 0.038710 Sequence			HLA-B57			62 D . 0.038710 Sequence			62 D . 0.038710 Sequence			62 D . 0.038710 Sequence
63 T . 0.029158 Sequence			HLA-B57			63 T . 0.029158 Sequence			63 T . 0.029158 Sequence			63 T . 0.029158 Sequence
64 E . 0.023210 Sequence			HLA-B57			64 E . 0.023210 Sequence			64 E . 0.023210 Sequence			64 E . 0.023210 Sequence
65 V S 0.705654 Sequence			HLA-B57			65 V S 0.705654 Sequence			65 V S 0.705654 Sequence			65 V S 0.705654 Sequence
66 H . 0.037611 Sequence			HLA-B57			66 H . 0.037611 Sequence			66 H . 0.037611 Sequence			66 H . 0.037611 Sequence
67 N . 0.039807 Sequence			HLA-B57			67 N . 0.039807 Sequence			67 N . 0.039807 Sequence			67 N . 0.039807 Sequence
68 V S 0.946873 Sequence			HLA-B57			68 V S 0.946873 Sequence			68 V S 0.946873 Sequence			68 V S 0.946873 Sequence
69 W S 0.965343 Sequence			HLA-B57			69 W S 0.965343 Sequence			69 W S 0.965343 Sequence			69 W S 0.965343 Sequence
70 A . 0.067975 Sequence						70 A . 0.067975 Sequence			70 A . 0.067975 Sequence			70 A . 0.067975 Sequence
71 T . 0.162124 Sequence						71 T . 0.162124 Sequence			71 T . 0.162124 Sequence			71 T . 0.162124 Sequence
72 H S 0.858822 Sequence						72 H S 0.858822 Sequence			72 H S 0.858822 Sequence			72 H S 0.858822 Sequence
73 A S 0.945062 Sequence						73 A S 0.945062 Sequence			73 A S 0.945062 Sequence			73 A S 0.945062 Sequence
74 C . 0.035388 Sequence						74 C . 0.035388 Sequence			74 C . 0.035388 Sequence			74 C . 0.035388 Sequence
75 V S 0.969759 Sequence						75 V S 0.969759 Sequence			75 V S 0.969759 Sequence			75 V S 0.969759 Sequence
76 P . 0.025058 Sequence						76 P . 0.025058 Sequence			76 P . 0.025058 Sequence			76 P . 0.025058 Sequence
77 T . 0.065696 Sequence						77 T . 0.065696 Sequence			77 T . 0.065696 Sequence			77 T . 0.065696 Sequence
78 D . 0.027002 Sequence						78 D . 0.027002 Sequence			78 D . 0.027002 Sequence			78 D . 0.027002 Sequence
79 P . 0.026103 Sequence						79 P . 0.026103 Sequence			79 P . 0.026103 Sequence			79 P . 0.026103 Sequence
80 N . 0.022203 Sequence						80 N . 0.022203 Sequence			80 N . 0.022203 Sequence			80 N . 0.022203 Sequence
81 P . 0.025203 Sequence						81 P . 0.025203 Sequence			81 P . 0.025203 Sequence			81 P . 0.025203 Sequence
82 Q . 0.036160 Sequence						82 Q . 0.036160 Sequence			82 Q . 0.036160 Sequence			82 Q . 0.036160 Sequence
83 E . 0.047063 Sequence						83 E . 0.047063 Sequence			83 E . 0.047063 Sequence			83 E . 0.047063 Sequence
84 V S 0.830436 Sequence						84 V S 0.830436 Sequence			84 V S 0.830436 Sequence			84 V S 0.830436 Sequence
85 V . 0.258803 Sequence						85 V . 0.258803 Sequence			85 V . 0.258803 Sequence			85 V . 0.258803 Sequence
86 L S 0.936346 Sequence						86 L S 0.936346 Sequence			86 L S 0.936346 Sequence			86 L S 0.936346 Sequence
87 V . 0.441851 Sequence			HLA-B57			87 V . 0.441851 Sequence			87 V . 0.441851 Sequence			87 V . 0.441851 Sequence
88 N . 0.041278 Sequence			HLA-B57			88 N . 0.041278 Sequence			88 N . 0.041278 Sequence			88 N . 0.041278 Sequence
89 V . 0.334304 Sequence			HLA-B57			89 V . 0.334304 Sequence			89 V . 0.334304 Sequence			89 V . 0.334304 Sequence
90 T . 0.029027 Sequence			HLA-B57			90 T . 0.029027 Sequence			90 T . 0.029027 Sequence			90 T . 0.029027 Sequence
91 E . 0.038438 Sequence			HLA-B57			91 E . 0.038438 Sequence			91 E . 0.038438 Sequence			91 E . 0.038438 Sequence
92 N . 0.029316 Sequence			HLA-B57			92 N . 0.032203 Sequence			92 N . 0.032203 Sequence			92 N . 0.032203 Sequence
93 F S 0.891284 Sequence			HLA-B57			93 F S 0.888478 Sequence			93 F S 0.888478 Sequence			93 F S 0.888478 Sequence
94 N . 0.022860 Sequence			HLA-B57			94 N . 0.022793 Sequence			94 N . 0.022793 Sequence			94 N . 0.022793 Sequence
95 M . 0.082393 Sequence			HLA-B57			95 M . 0.103445 Sequence			95 M . 0.103445 Sequence			95 M . 0.103445 Sequence
96 W S 0.967711 Sequence			HLA-B57			96 W S 0.959675 Sequence			96 W S 0.959675 Sequence			96 W S 0.959675 Sequence
97 K . 0.178704 Sequence						97 K . 0.122484 Sequence			97 K . 0.122484 Sequence			97 K . 0.122484 Sequence
98 N . 0.032756 Sequence						98 N . 0.038331 Sequence			98 N . 0.038331 Sequence			98 N . 0.038331 Sequence
99 D . 0.025435 Sequence						99 D . 0.024314 Sequence			99 D . 0.024314 Sequence			99 D . 0.024314 Sequence
100 M . 0.208090 Sequence						100 I . 0.117152 Sequence			100 I . 0.117152 Sequence			100 I . 0.117152 Sequence
101 V . 0.160738 Sequence						101 V . 0.124565 Sequence			101 V . 0.124565 Sequence			101 V . 0.124565 Sequence
102 E . 0.081303 Sequence						102 E . 0.070115 Sequence			102 E . 0.070115 Sequence			102 E . 0.070115 Sequence
103 Q . 0.050805 Sequence						103 Q . 0.209016 Sequence			103 Q . 0.209016 Sequence			103 Q . 0.209016 Sequence
104 M . 0.212689 Sequence						104 M S 0.559155 Sequence			104 M S 0.559155 Sequence			104 M S 0.559155 Sequence
105 H . 0.025771 Sequence						105 H . 0.029439 Sequence			105 H . 0.029439 Sequence			105 H . 0.029439 Sequence
106 E . 0.023366 Sequence						106 E . 0.023687 Sequence			106 E . 0.023687 Sequence			106 E . 0.023687 Sequence
107 D . 0.088254 Sequence						107 D . 0.067465 Sequence			107 D . 0.067465 Sequence			107 D . 0.067465 Sequence
108 I . 0.105407 Sequence			OVERLAP A2			108 I . 0.107221 Sequence			108 I . 0.107221 Sequence			108 I . 0.107221 Sequence
109 I . 0.087319 Sequence						109 I . 0.087319 Sequence			109 I . 0.087319 Sequence			109 I . 0.087319 Sequence
110 S . 0.023963 Sequence						110 S . 0.023963 Sequence			110 S . 0.023963 Sequence			110 S . 0.023963 Sequence
111 L S 0.963229 Sequence						111 L S 0.963229 Sequence			111 L S 0.963229 Sequence			111 L S 0.963229 Sequence
112 W S 0.976555 Sequence						112 W S 0.976555 Sequence			112 W S 0.976555 Sequence			112 W S 0.976555 Sequence
113 D . 0.051399 Sequence						113 D . 0.051399 Sequence			113 D . 0.051399 Sequence			113 D . 0.051399 Sequence
114 Q . 0.034931 Sequence						114 Q . 0.034931 Sequence			114 Q . 0.034931 Sequence			114 Q . 0.034931 Sequence
115 S . 0.023653 Sequence						115 S . 0.023653 Sequence			115 S . 0.023653 Sequence			115 S . 0.023653 Sequence
116 L S 0.969681 Sequence						116 L S 0.969681 Sequence			116 L S 0.969681 Sequence			116 L S 0.969681 Sequence
117 K S 0.587810 Sequence						117 K S 0.587810 Sequence			117 K S 0.587810 Sequence			117 K S 0.587810 Sequence
118 P S 0.828143 Sequence						118 P S 0.828143 Sequence			118 P S 0.828143 Sequence			118 P S 0.828143 Sequence
119 C . 0.023697 Sequence						119 C . 0.023697 Sequence			119 C . 0.023697 Sequence			119 C . 0.023697 Sequence
120 V . 0.189619 Sequence						120 V . 0.189619 Sequence			120 V . 0.189619 Sequence			120 V . 0.189619 Sequence
121 K S 0.502136 Sequence			HLA-A3			121 K S 0.502136 Sequence			121 K S 0.502136 Sequence			121 K S 0.502136 Sequence
122 L S 0.920726 Sequence			HLA-A3			122 L S 0.920726 Sequence			122 L S 0.920726 Sequence			122 L S 0.920726 Sequence
123 T . 0.040311 Sequence			HLA-A3			123 T . 0.040311 Sequence			123 T . 0.040311 Sequence			123 T . 0.040311 Sequence
124 P . 0.042002 Sequence			HLA-A3			124 P . 0.042002 Sequence			124 P . 0.042002 Sequence			124 P . 0.042002 Sequence
125 L S 0.965133 Sequence			HLA-A3			125 L S 0.965133 Sequence			125 L S 0.965133 Sequence			125 L S 0.965133 Sequence
126 C . 0.025806 Sequence			HLA-A3			126 C . 0.025806 Sequence			126 C . 0.025806 Sequence			126 C . 0.025806 Sequence
127 V S 0.726945 Sequence			HLA-A3			127 V S 0.726945 Sequence			127 V S 0.726945 Sequence			127 V S 0.726945 Sequence
128 S . 0.071057 Sequence			HLA-A3			128 S . 0.071057 Sequence			128 S . 0.071057 Sequence			128 S . 0.071057 Sequence
129 L S 0.977692 Sequence			HLA-A3			129 L S 0.977692 Sequence			129 L S 0.977692 Sequence			129 L S 0.977692 Sequence
130 K S 0.891067 Sequence						130 K S 0.891067 Sequence			130 K S 0.891067 Sequence			130 K S 0.891067 Sequence
131 C . 0.163454 Sequence						131 C . 0.163454 Sequence			131 C . 0.163454 Sequence			131 C . 0.163454 Sequence
132 T . 0.051388 Sequence						132 T . 0.051388 Sequence			132 T . 0.051388 Sequence			132 T . 0.051388 Sequence
133 D . 0.024264 Sequence						133 D . 0.024264 Sequence			133 D . 0.024264 Sequence			133 D . 0.024264 Sequence
134 L S 0.959257 Sequence						134 L S 0.959257 Sequence			134 L S 0.959257 Sequence			134 L S 0.959257 Sequence
135 K . 0.136440 Sequence						135 K . 0.136440 Sequence			135 K . 0.136440 Sequence			135 K . 0.136440 Sequence
136 N . 0.142881 Sequence						136 N . 0.142881 Sequence			136 N . 0.142881 Sequence			136 N . 0.142881 Sequence
137 D . 0.022979 Sequence						137 D . 0.022822 Sequence			137 D . 0.022916 Sequence			137 D . 0.022822 Sequence
138 T . 0.054900 Sequence						138 T . 0.048627 Sequence			138 T . 0.033399 Sequence			138 T . 0.048627 Sequence
139 N . 0.029615 Sequence						139 N . 0.028310 Sequence			139 N . 0.027101 Sequence			139 N . 0.028310 Sequence
140 T . 0.088605 Sequence						140 T . 0.098489 Sequence			140 T . 0.084082 Sequence			140 T . 0.098489 Sequence
141 N . 0.441289 Sequence						141 N S 0.515851 Sequence			141 N . 0.491208 Sequence			141 N S 0.515851 Sequence
142 S . 0.042252 Sequence						142 S . 0.036582 Sequence			142 S . 0.037326 Sequence			142 S . 0.036582 Sequence
143 S . 0.166287 Sequence						143 S . 0.145266 Sequence			143 S . 0.155253 Sequence			143 S . 0.145266 Sequence
144 S . 0.026487 Sequence						144 S . 0.043752 Sequence			144 S . 0.036141 Sequence			144 S . 0.043752 Sequence
145 G . 0.043564 Sequence						145 E . 0.023307 Sequence			145 R . 0.152911 Sequence			145 E . 0.023307 Sequence
146 R . 0.172834 Sequence			OVERLAP/HLA-A3			146 R . 0.253375 Sequence			146 R . 0.211074 Sequence			146 R . 0.253375 Sequence
147 M . 0.286884 Sequence						147 M . 0.307778 Sequence			147 M . 0.247507 Sequence			147 M . 0.307778 Sequence
148 I . 0.092221 Sequence						148 I . 0.044425 Sequence			148 I . 0.044734 Sequence			148 I . 0.044425 Sequence
149 M S 0.610030 Sequence						149 I . 0.193631 Sequence			149 I . 0.242157 Sequence			149 I . 0.193631 Sequence
150 E . 0.027117 Sequence						150 E . 0.025466 Sequence			150 E . 0.023855 Sequence			150 E . 0.025466 Sequence
151 K . 0.301921 Sequence			OVERLAP/HLA-A3			151 K . 0.418271 Sequence			151 K . 0.394861 Sequence			151 K . 0.418271 Sequence
152 G . 0.028771 Sequence						152 R S 0.551471 Sequence			152 R S 0.824466 Sequence			152 R S 0.551471 Sequence
153 E . 0.022144 Sequence						153 E . 0.023201 Sequence			153 E . 0.023481 Sequence			153 E . 0.023201 Sequence
154 I . 0.212739 Sequence						154 I . 0.319016 Sequence			154 I . 0.319016 Sequence			154 I . 0.319016 Sequence
155 K . 0.364685 Sequence						155 K . 0.316198 Sequence			155 K . 0.316198 Sequence			155 K . 0.316198 Sequence
156 N . 0.130877 Sequence						156 N . 0.049890 Sequence			156 N . 0.049890 Sequence			156 N . 0.049890 Sequence
157 C . 0.032573 Sequence						157 C . 0.027936 Sequence			157 C . 0.027936 Sequence			157 C . 0.027936 Sequence
158 S . 0.024605 Sequence						158 S . 0.025400 Sequence			158 S . 0.025400 Sequence			158 S . 0.025400 Sequence
159 F . 0.439180 Sequence						159 F S 0.932966 Sequence			159 F S 0.932966 Sequence			159 F S 0.932966 Sequence
160 N . 0.026885 Sequence						160 N . 0.033748 Sequence			160 N . 0.033748 Sequence			160 N . 0.033748 Sequence
161 I S 0.725948 Sequence						161 I S 0.649238 Sequence			161 I S 0.649238 Sequence			161 I S 0.649238 Sequence
162 S . 0.024628 Sequence						162 S . 0.024836 Sequence			162 S . 0.024836 Sequence			162 S . 0.024836 Sequence
163 T . 0.035376 Sequence						163 T . 0.041036 Sequence			163 T . 0.041036 Sequence			163 T . 0.041036 Sequence
164 S . 0.033997 Sequence						164 S . 0.032456 Sequence			164 S . 0.032456 Sequence			164 S . 0.032456 Sequence
165 I S 0.935326 Sequence						165 I S 0.933739 Sequence			165 I S 0.933739 Sequence			165 I S 0.933739 Sequence
166 R . 0.470429 Sequence						166 S . 0.046540 Sequence			166 S . 0.046540 Sequence			166 S . 0.046540 Sequence
167 G . 0.031040 Sequence						167 G . 0.031348 Sequence			167 G . 0.031348 Sequence			167 G . 0.031348 Sequence
168 K . 0.093660 Sequence			HLA-B57			168 K . 0.179281 Sequence			168 K . 0.179281 Sequence			168 K . 0.179281 Sequence
169 V . 0.349548 Sequence			HLA-B57			169 V S 0.734254 Sequence			169 V S 0.734254 Sequence			169 V S 0.734254 Sequence
170 Q . 0.031275 Sequence			HLA-B57			170 Q . 0.029987 Sequence			170 Q . 0.029987 Sequence			170 Q . 0.029987 Sequence
171 K . 0.384730 Sequence			HLA-B57			171 K . 0.391151 Sequence			171 K . 0.391151 Sequence			171 K . 0.391151 Sequence
172 E . 0.025265 Sequence			HLA-B57			172 E . 0.028171 Sequence			172 E . 0.028171 Sequence			172 E . 0.028171 Sequence
173 Y S 0.961967 Sequence			HLA-B57			173 Y S 0.919270 Sequence			173 Y S 0.919270 Sequence			173 Y S 0.919270 Sequence
174 A . 0.127727 Sequence			HLA-B57			174 A . 0.117598 Sequence			174 A . 0.117598 Sequence			174 A . 0.117598 Sequence
175 F S 0.663849 Sequence			HLA-B57			175 F S 0.663849 Sequence			175 F S 0.663849 Sequence			175 F S 0.663849 Sequence
176 F . 0.226967 Sequence			HLA-B57			176 F . 0.226967 Sequence			176 F . 0.226967 Sequence			176 F . 0.226967 Sequence
177 Y S 0.925833 Sequence						177 Y S 0.925833 Sequence			177 Y S 0.925833 Sequence			177 Y S 0.925833 Sequence
178 K . 0.076384 Sequence						178 K . 0.076384 Sequence			178 K . 0.076384 Sequence			178 K . 0.076384 Sequence
179 L S 0.971485 Sequence						179 L S 0.971485 Sequence			179 L S 0.971485 Sequence			179 L S 0.971485 Sequence
180 D . 0.032038 Sequence						180 D . 0.032038 Sequence			180 D . 0.032038 Sequence			180 D . 0.032038 Sequence
181 I . 0.218558 Sequence						181 I . 0.218558 Sequence			181 I . 0.218558 Sequence			181 I . 0.218558 Sequence
182 I . 0.154996 Sequence						182 I . 0.154996 Sequence			182 I . 0.154996 Sequence			182 I . 0.154996 Sequence
183 P . 0.023463 Sequence						183 P . 0.023463 Sequence			183 P . 0.023463 Sequence			183 P . 0.023463 Sequence
184 I S 0.860766 Sequence						184 I S 0.860766 Sequence			184 I S 0.860766 Sequence			184 I S 0.860766 Sequence
185 D . 0.040057 Sequence						185 D . 0.040057 Sequence			185 D . 0.040057 Sequence			185 D . 0.040057 Sequence
186 N . 0.052325 Sequence						186 N . 0.052325 Sequence			186 N . 0.052325 Sequence			186 N . 0.052325 Sequence
187 D . 0.027668 Sequence						187 D . 0.027668 Sequence			187 D . 0.027668 Sequence			187 D . 0.027668 Sequence
188 T . 0.043168 Sequence						188 T . 0.043168 Sequence			188 T . 0.043168 Sequence			188 T . 0.043168 Sequence
189 T . 0.095500 Sequence						189 T . 0.095500 Sequence			189 T . 0.095500 Sequence			189 T . 0.095500 Sequence
190 S . 0.171977 Sequence						190 S . 0.171977 Sequence			190 S . 0.171977 Sequence			190 S . 0.171977 Sequence
191 Y S 0.978663 Sequence						191 Y S 0.978663 Sequence			191 Y S 0.978663 Sequence			191 Y S 0.978663 Sequence
192 K S 0.944755 Sequence						192 K S 0.944755 Sequence			192 K S 0.944755 Sequence			192 K S 0.944755 Sequence
193 L S 0.960265 Sequence						193 L S 0.960265 Sequence			193 L S 0.960265 Sequence			193 L S 0.960265 Sequence
194 T . 0.028016 Sequence						194 T . 0.028016 Sequence			194 T . 0.028016 Sequence			194 T . 0.028016 Sequence
195 S . 0.063737 Sequence						195 S . 0.063737 Sequence			195 S . 0.063737 Sequence			195 S . 0.063737 Sequence
196 C . 0.035609 Sequence						196 C . 0.035609 Sequence			196 C . 0.035609 Sequence			196 C . 0.035609 Sequence
197 N . 0.027247 Sequence						197 N . 0.027247 Sequence			197 N . 0.027247 Sequence			197 N . 0.027247 Sequence
198 T . 0.102754 Sequence						198 T . 0.102754 Sequence			198 T . 0.102754 Sequence			198 T . 0.102754 Sequence
199 S . 0.072237 Sequence						199 S . 0.072237 Sequence			199 S . 0.072237 Sequence			199 S . 0.072237 Sequence
200 V S 0.850999 Sequence						200 V S 0.850999 Sequence			200 V S 0.850999 Sequence			200 V S 0.850999 Sequence
201 I S 0.696168 Sequence						201 I S 0.696168 Sequence			201 I S 0.696168 Sequence			201 I S 0.696168 Sequence
202 T . 0.076385 Sequence						202 T . 0.076385 Sequence			202 T . 0.076385 Sequence			202 T . 0.076385 Sequence
203 Q . 0.081167 Sequence						203 Q . 0.081167 Sequence			203 Q . 0.081167 Sequence			203 Q . 0.081167 Sequence
204 A S 0.500585 Sequence						204 A S 0.500585 Sequence			204 A S 0.500585 Sequence			204 A S 0.500585 Sequence
205 C . 0.030945 Sequence						205 C . 0.030945 Sequence			205 C . 0.030945 Sequence			205 C . 0.030945 Sequence
206 P . 0.064564 Sequence						206 P . 0.064564 Sequence			206 P . 0.064564 Sequence			206 P . 0.064564 Sequence
207 K . 0.481317 Sequence						207 K . 0.481317 Sequence			207 K . 0.481317 Sequence			207 K . 0.481317 Sequence
208 V S 0.927206 Sequence						208 V S 0.927206 Sequence			208 V S 0.927206 Sequence			208 V S 0.927206 Sequence
209 S . 0.023937 Sequence						209 S . 0.023937 Sequence			209 S . 0.023937 Sequence			209 S . 0.023937 Sequence
210 F S 0.586205 Sequence						210 F S 0.586205 Sequence			210 F S 0.586205 Sequence			210 F S 0.586205 Sequence
211 E . 0.022881 Sequence						211 E . 0.022881 Sequence			211 E . 0.022881 Sequence			211 E . 0.022881 Sequence
212 P . 0.029723 Sequence						212 P . 0.029723 Sequence			212 P . 0.029723 Sequence			212 P . 0.029723 Sequence
213 I S 0.588313 Sequence						213 I S 0.588313 Sequence			213 I S 0.588313 Sequence			213 I S 0.588313 Sequence
214 P . 0.023233 Sequence						214 P . 0.023379 Sequence			214 P . 0.023379 Sequence			214 P . 0.023379 Sequence
215 I S 0.831491 Sequence						215 I S 0.733459 Sequence			215 I S 0.733459 Sequence			215 I S 0.733459 Sequence
216 H S 0.593640 Sequence						216 H S 0.668126 Sequence			216 H S 0.668126 Sequence			216 H S 0.668126 Sequence
217 Y S 0.978336 Sequence						217 Y S 0.977964 Sequence			217 Y S 0.977964 Sequence			217 Y S 0.977964 Sequence
218 C . 0.087614 Sequence						218 C . 0.096170 Sequence			218 C . 0.096170 Sequence			218 C . 0.096170 Sequence
219 A S 0.724944 Sequence						219 A S 0.840438 Sequence			219 A S 0.840438 Sequence			219 A S 0.840438 Sequence
220 P . 0.026075 Sequence						220 P . 0.025846 Sequence			220 P . 0.025846 Sequence			220 P . 0.025846 Sequence
221 A . 0.493814 Sequence						221 A S 0.667750 Sequence			221 A S 0.667750 Sequence			221 A S 0.667750 Sequence
222 G . 0.022631 Sequence						222 S . 0.022485 Sequence			222 S . 0.022485 Sequence			222 S . 0.022485 Sequence
223 F S 0.517857 Sequence						223 F S 0.807656 Sequence			223 F S 0.807656 Sequence			223 F S 0.807656 Sequence
224 A . 0.058584 Sequence						224 A . 0.073238 Sequence			224 A . 0.073238 Sequence			224 A . 0.073238 Sequence
225 I . 0.115418 Sequence						225 I . 0.216348 Sequence			225 I . 0.216348 Sequence			225 I . 0.216348 Sequence
226 L S 0.953444 Sequence						226 L S 0.862129 Sequence			226 L S 0.862129 Sequence			226 L S 0.862129 Sequence
227 K S 0.944576 Sequence						227 K S 0.912910 Sequence			227 K S 0.912910 Sequence			227 K S 0.912910 Sequence
228 C . 0.042163 Sequence						228 C . 0.035564 Sequence			228 C . 0.035564 Sequence			228 C . 0.035564 Sequence
229 N . 0.030307 Sequence						229 N . 0.028455 Sequence			229 N . 0.028455 Sequence			229 N . 0.028455 Sequence
230 N . 0.027118 Sequence						230 N . 0.024329 Sequence			230 N . 0.024329 Sequence			230 N . 0.024329 Sequence
231 K S 0.590602 Sequence						231 K . 0.414025 Sequence			231 K . 0.414025 Sequence			231 K . 0.414025 Sequence
232 T . 0.053835 Sequence						232 T . 0.053918 Sequence			232 T . 0.053918 Sequence			232 T . 0.053918 Sequence
233 F S 0.964723 Sequence						233 F S 0.958816 Sequence			233 F S 0.958816 Sequence			233 F S 0.958816 Sequence
234 N . 0.029057 Sequence						234 N . 0.029833 Sequence			234 N . 0.029833 Sequence			234 N . 0.029833 Sequence
235 G . 0.032198 Sequence						235 R . 0.198324 Sequence			235 R . 0.198324 Sequence			235 R . 0.198324 Sequence
236 T . 0.028531 Sequence						236 T . 0.044298 Sequence			236 T . 0.044298 Sequence			236 T . 0.044298 Sequence
237 G . 0.045778 Sequence						237 R . 0.209503 Sequence			237 R . 0.209503 Sequence			237 R . 0.209503 Sequence
238 P . 0.027004 Sequence						238 P . 0.029271 Sequence			238 P . 0.029271 Sequence			238 P . 0.029271 Sequence
239 C . 0.040835 Sequence						239 C . 0.031373 Sequence			239 C . 0.031373 Sequence			239 C . 0.031373 Sequence
240 T . 0.036765 Sequence						240 T . 0.026019 Sequence			240 T . 0.026019 Sequence			240 T . 0.026019 Sequence
241 N . 0.027634 Sequence						241 N . 0.025292 Sequence			241 N . 0.025292 Sequence			241 N . 0.025292 Sequence
242 V S 0.926661 Sequence						242 V S 0.968605 Sequence			242 V S 0.968605 Sequence			242 V S 0.968605 Sequence
243 S . 0.052638 Sequence						243 S . 0.031606 Sequence			243 S . 0.031606 Sequence			243 S . 0.031606 Sequence
244 T . 0.049535 Sequence						244 T . 0.147409 Sequence			244 T . 0.147409 Sequence			244 T . 0.147409 Sequence
245 V S 0.975219 Sequence						245 V S 0.974610 Sequence			245 V S 0.974610 Sequence			245 V S 0.974610 Sequence
246 Q . 0.374527 Sequence						246 Q . 0.341360 Sequence			246 Q . 0.341360 Sequence			246 Q . 0.341360 Sequence
247 C . 0.028126 Sequence						247 C . 0.027481 Sequence			247 C . 0.027481 Sequence			247 C . 0.027481 Sequence
248 T . 0.028286 Sequence						248 T . 0.027829 Sequence			248 T . 0.027829 Sequence			248 T . 0.027829 Sequence
249 H . 0.283947 Sequence						249 H . 0.385099 Sequence			249 H . 0.385099 Sequence			249 H . 0.385099 Sequence
250 G . 0.049364 Sequence						250 R . 0.402936 Sequence			250 R . 0.402936 Sequence			250 R . 0.402936 Sequence
251 I . 0.265433 Sequence						251 I . 0.442258 Sequence			251 I . 0.442258 Sequence			251 I . 0.442258 Sequence
252 R . 0.057981 Sequence						252 R . 0.047407 Sequence			252 R . 0.047407 Sequence			252 R . 0.047407 Sequence
253 P . 0.023968 Sequence						253 P . 0.023549 Sequence			253 P . 0.023549 Sequence			253 P . 0.023549 Sequence
254 V . 0.265462 Sequence						254 V . 0.151494 Sequence			254 V . 0.151494 Sequence			254 V . 0.151494 Sequence
255 V S 0.727942 Sequence						255 V S 0.529001 Sequence			255 V S 0.529001 Sequence			255 V S 0.529001 Sequence
256 S . 0.029381 Sequence						256 S . 0.029715 Sequence			256 S . 0.029715 Sequence			256 S . 0.029715 Sequence
257 T . 0.218769 Sequence						257 T S 0.725915 Sequence			257 T S 0.725915 Sequence			257 T S 0.725915 Sequence
258 Q S 0.581362 Sequence						258 Q S 0.538126 Sequence			258 Q S 0.538126 Sequence			258 Q S 0.538126 Sequence
259 L S 0.977662 Sequence						259 L S 0.977662 Sequence			259 L S 0.977662 Sequence			259 L S 0.977662 Sequence
260 L S 0.968293 Sequence						260 L S 0.968293 Sequence			260 L S 0.968293 Sequence			260 L S 0.968293 Sequence
261 L S 0.967919 Sequence						261 L S 0.967919 Sequence			261 L S 0.967919 Sequence			261 L S 0.967919 Sequence
262 N . 0.038975 Sequence						262 N . 0.038975 Sequence			262 N . 0.038975 Sequence			262 N . 0.038975 Sequence
263 G . 0.056006 Sequence						263 G . 0.056006 Sequence			263 G . 0.056006 Sequence			263 G . 0.056006 Sequence
264 S . 0.025800 Sequence						264 S . 0.025800 Sequence			264 S . 0.025800 Sequence			264 S . 0.025800 Sequence
265 L S 0.606885 Sequence						265 L S 0.606885 Sequence			265 L S 0.606885 Sequence			265 L S 0.606885 Sequence
266 A . 0.202705 Sequence						266 A . 0.202705 Sequence			266 A . 0.202705 Sequence			266 A . 0.202705 Sequence
267 E . 0.075333 Sequence						267 E . 0.075333 Sequence			267 E . 0.075333 Sequence			267 E . 0.075333 Sequence
268 E . 0.042529 Sequence						268 E . 0.042529 Sequence			268 E . 0.042529 Sequence			268 E . 0.042529 Sequence
269 E . 0.022944 Sequence						269 E . 0.022944 Sequence			269 E . 0.022944 Sequence			269 E . 0.022944 Sequence
270 V . 0.092291 Sequence						270 V . 0.092291 Sequence			270 V . 0.092291 Sequence			270 V . 0.092291 Sequence
271 V . 0.095769 Sequence						271 V . 0.095769 Sequence			271 V . 0.095769 Sequence			271 V . 0.095769 Sequence
272 I S 0.744406 Sequence						272 I S 0.744406 Sequence			272 I S 0.744406 Sequence			272 I S 0.744406 Sequence
273 R . 0.213557 Sequence						273 R . 0.213557 Sequence			273 R . 0.213557 Sequence			273 R . 0.213557 Sequence
274 S . 0.049375 Sequence						274 S . 0.049375 Sequence			274 S . 0.049375 Sequence			274 S . 0.049375 Sequence
275 V S 0.922504 Sequence						275 V S 0.922504 Sequence			275 V S 0.922504 Sequence			275 V S 0.922504 Sequence
276 N . 0.029515 Sequence						276 N . 0.029515 Sequence			276 N . 0.029515 Sequence			276 N . 0.029515 Sequence
277 F S 0.548653 Sequence						277 F S 0.548653 Sequence			277 F S 0.548653 Sequence			277 F S 0.548653 Sequence
278 T . 0.025967 Sequence						278 T . 0.025967 Sequence			278 T . 0.025967 Sequence			278 T . 0.025967 Sequence
279 D . 0.045077 Sequence						279 D . 0.045077 Sequence			279 D . 0.045077 Sequence			279 D . 0.045077 Sequence
280 N . 0.058730 Sequence						280 N . 0.058730 Sequence			280 N . 0.058730 Sequence			280 N . 0.058730 Sequence
281 A . 0.073360 Sequence						281 A . 0.073360 Sequence			281 A . 0.073360 Sequence			281 A . 0.073360 Sequence
282 K . 0.155687 Sequence						282 K . 0.155687 Sequence			282 K . 0.155687 Sequence			282 K . 0.155687 Sequence
283 T . 0.046842 Sequence						283 T . 0.046842 Sequence			283 T . 0.046842 Sequence			283 T . 0.046842 Sequence
284 I S 0.537011 Sequence						284 I S 0.537011 Sequence			284 I S 0.537011 Sequence			284 I S 0.537011 Sequence
285 I . 0.150784 Sequence						285 I . 0.150784 Sequence			285 I . 0.150784 Sequence			285 I . 0.150784 Sequence
286 V S 0.576276 Sequence						286 V S 0.576276 Sequence			286 V S 0.576276 Sequence			286 V S 0.576276 Sequence
287 Q . 0.049434 Sequence						287 Q . 0.049434 Sequence			287 Q . 0.049434 Sequence			287 Q . 0.049434 Sequence
288 L S 0.964621 Sequence						288 L S 0.964621 Sequence			288 L S 0.964621 Sequence			288 L S 0.964621 Sequence
289 N . 0.033238 Sequence						289 N . 0.033238 Sequence			289 N . 0.033238 Sequence			289 N . 0.033238 Sequence
290 T . 0.030394 Sequence						290 T . 0.030394 Sequence			290 T . 0.030394 Sequence			290 T . 0.030394 Sequence
291 S . 0.028316 Sequence						291 S . 0.028316 Sequence			291 S . 0.028316 Sequence			291 S . 0.028316 Sequence
292 V S 0.950286 Sequence						292 V S 0.950286 Sequence			292 V S 0.950286 Sequence			292 V S 0.950286 Sequence
293 E . 0.045274 Sequence						293 E . 0.045274 Sequence			293 E . 0.045274 Sequence			293 E . 0.045274 Sequence
294 I S 0.948610 Sequence						294 I S 0.948610 Sequence			294 I S 0.948610 Sequence			294 I S 0.948610 Sequence
295 N . 0.047840 Sequence						295 N . 0.047840 Sequence			295 N . 0.047840 Sequence			295 N . 0.047840 Sequence
296 C . 0.024860 Sequence						296 C . 0.024860 Sequence			296 C . 0.024860 Sequence			296 C . 0.024860 Sequence
297 T . 0.031578 Sequence						297 T . 0.031578 Sequence			297 T . 0.031578 Sequence			297 T . 0.031578 Sequence
298 R . 0.217588 Sequence						298 R . 0.217588 Sequence			298 R . 0.217588 Sequence			298 R . 0.217588 Sequence
299 P . 0.055088 Sequence						299 P . 0.055088 Sequence			299 P . 0.055088 Sequence			299 P . 0.055088 Sequence
300 N . 0.027396 Sequence						300 N . 0.027396 Sequence			300 N . 0.027396 Sequence			300 N . 0.027396 Sequence
301 N . 0.024520 Sequence						301 N . 0.024520 Sequence			301 N . 0.024520 Sequence			301 N . 0.024520 Sequence
302 N . 0.023106 Sequence						302 N . 0.023106 Sequence			302 N . 0.023106 Sequence			302 N . 0.023106 Sequence
303 T . 0.027123 Sequence						303 T . 0.027123 Sequence			303 T . 0.027123 Sequence			303 T . 0.027123 Sequence
304 R S 0.525542 Sequence						304 R S 0.530747 Sequence			304 R S 0.530747 Sequence			304 R S 0.530747 Sequence
305 K S 0.975754 Sequence						305 K S 0.969751 Sequence			305 K S 0.969751 Sequence			305 K S 0.969751 Sequence
306 R S 0.817056 Sequence						306 R S 0.754372 Sequence			306 R S 0.763253 Sequence			306 R S 0.763253 Sequence
307 I . 0.465611 Sequence						307 I . 0.414205 Sequence			307 I . 0.262712 Sequence			307 I . 0.262712 Sequence
308 R . 0.029214 Sequence						308 R . 0.030502 Sequence			308 R . 0.028829 Sequence			308 R . 0.028829 Sequence
309 I S 0.562137 Sequence						309 I S 0.619211 Sequence			309 I S 0.544337 Sequence			309 I S 0.544337 Sequence
310 Q . 0.045617 Sequence						310 Q . 0.050471 Sequence			310 Q . 0.045809 Sequence			310 Q . 0.045809 Sequence
311 R . 0.331707 Sequence						311 R . 0.446721 Sequence			311 R S 0.500627 Sequence			311 R S 0.500627 Sequence
312 G . 0.028157 Sequence						312 R . 0.122354 Sequence			312 R . 0.128007 Sequence			312 R . 0.128007 Sequence
313 P . 0.029472 Sequence						313 P . 0.054669 Sequence			313 P . 0.045721 Sequence			313 P . 0.045721 Sequence
314 G . 0.023855 Sequence			HLA-B57			314 E . 0.022123 Sequence			314 R . 0.038285 Sequence			314 R . 0.038285 Sequence
315 R . 0.407989 Sequence			HLA-B57			315 R . 0.486672 Sequence			315 R . 0.408068 Sequence			315 R . 0.408068 Sequence
316 A . 0.077458 Sequence			HLA-B57			316 A . 0.044659 Sequence			316 A . 0.040932 Sequence			316 A . 0.040932 Sequence
317 F . 0.143698 Sequence			HLA-B57			317 F . 0.056350 Sequence			317 F . 0.056341 Sequence			317 F . 0.056341 Sequence
318 V S 0.687248 Sequence			HLA-B57			318 V . 0.343488 Sequence			318 V . 0.418912 Sequence			318 V . 0.418912 Sequence
319 T . 0.035324 Sequence			HLA-B57			319 T . 0.114863 Sequence			319 T . 0.079090 Sequence			319 T . 0.079090 Sequence
320 I S 0.835377 Sequence			HLA-B57			320 I S 0.904475 Sequence			320 I S 0.900118 Sequence			320 I S 0.900118 Sequence
321 G . 0.031688 Sequence			HLA-B57			321 R . 0.315069 Sequence			321 R S 0.686533 Sequence			321 R S 0.686533 Sequence
322 K S 0.909533 Sequence			HLA-B57			322 K S 0.950312 Sequence			322 K S 0.953531 Sequence			322 K S 0.953531 Sequence
323 I S 0.680709 Sequence			HLA-B57			323 I S 0.680060 Sequence			323 I S 0.680060 Sequence			323 I S 0.680060 Sequence
324 G . 0.034360 Sequence						324 R . 0.166319 Sequence			324 R . 0.166319 Sequence			324 R . 0.166319 Sequence
325 N . 0.025985 Sequence						325 N . 0.025621 Sequence			325 N . 0.025621 Sequence			325 N . 0.025621 Sequence
326 M S 0.770375 Sequence						326 M . 0.461557 Sequence			326 M . 0.461557 Sequence			326 M . 0.461557 Sequence
327 R . 0.439540 Sequence						327 R . 0.372593 Sequence			327 R . 0.372593 Sequence			327 R . 0.372593 Sequence
328 Q . 0.206132 Sequence						328 Q S 0.508120 Sequence			328 Q S 0.508120 Sequence			328 Q S 0.508120 Sequence
329 A . 0.072371 Sequence						329 A . 0.048798 Sequence			329 A . 0.048798 Sequence			329 A . 0.048798 Sequence
330 H . 0.026924 Sequence						330 H . 0.027186 Sequence			330 H . 0.027186 Sequence			330 H . 0.027186 Sequence
331 C . 0.023986 Sequence						331 C . 0.032270 Sequence			331 C . 0.032270 Sequence			331 C . 0.032270 Sequence
332 N . 0.023115 Sequence						332 N . 0.023230 Sequence			332 N . 0.023230 Sequence			332 N . 0.023230 Sequence
333 I S 0.533823 Sequence						333 I S 0.533823 Sequence			333 I S 0.533823 Sequence			333 I S 0.533823 Sequence
334 S . 0.034489 Sequence						334 S . 0.034489 Sequence			334 S . 0.034489 Sequence			334 S . 0.034489 Sequence
335 R . 0.072641 Sequence			HLA-B57			335 R . 0.072641 Sequence			335 R . 0.072641 Sequence			335 R . 0.072641 Sequence
336 A . 0.132387 Sequence			HLA-B57			336 A . 0.132387 Sequence			336 A . 0.132387 Sequence			336 A . 0.132387 Sequence
337 K . 0.270631 Sequence			HLA-B57			337 K . 0.270631 Sequence			337 K . 0.270631 Sequence			337 K . 0.270631 Sequence
338 W . 0.471830 Sequence			HLA-B57			338 W . 0.471830 Sequence			338 W . 0.471830 Sequence			338 W . 0.471830 Sequence
339 N . 0.022513 Sequence						339 N . 0.022513 Sequence			339 N . 0.022513 Sequence			339 N . 0.022513 Sequence
340 N . 0.025651 Sequence			Overlap/HLA-A3			340 N . 0.025651 Sequence			340 N . 0.025651 Sequence			340 N . 0.025651 Sequence
341 T . 0.024013 Sequence						341 T . 0.024013 Sequence			341 T . 0.024013 Sequence			341 T . 0.024013 Sequence
342 L S 0.958460 Sequence						342 L S 0.958460 Sequence			342 L S 0.958460 Sequence			342 L S 0.958460 Sequence
343 K S 0.917645 Sequence			HLA-A3			343 K S 0.917645 Sequence			343 K S 0.917645 Sequence			343 K S 0.917645 Sequence
344 Q S 0.502827 Sequence						344 Q S 0.502827 Sequence			344 Q S 0.502827 Sequence			344 Q S 0.502827 Sequence
345 I S 0.644171 Sequence			HLA-B57			345 I S 0.644171 Sequence			345 I S 0.644171 Sequence			345 I S 0.644171 Sequence
346 A . 0.040629 Sequence			HLA-B57			346 A . 0.044939 Sequence			346 A . 0.044939 Sequence			346 A . 0.044939 Sequence
347 S . 0.042790 Sequence			HLA-B57			347 S . 0.031222 Sequence			347 S . 0.031222 Sequence			347 S . 0.031222 Sequence
348 K S 0.909660 Sequence			Overlap/HLA-A3			348 K S 0.883345 Sequence			348 K S 0.883345 Sequence			348 K S 0.883345 Sequence
349 L S 0.964571 Sequence			HLA-B57			349 L S 0.962767 Sequence			349 L S 0.962767 Sequence			349 L S 0.962767 Sequence
350 R . 0.102243 Sequence			HLA-B57			350 R . 0.093333 Sequence			350 R . 0.093333 Sequence			350 R . 0.093333 Sequence
351 E . 0.025739 Sequence			HLA-B57			351 E . 0.025477 Sequence			351 E . 0.025477 Sequence			351 E . 0.025477 Sequence
352 Q . 0.027640 Sequence			HLA-B57			352 Q . 0.027615 Sequence			352 Q . 0.027615 Sequence			352 Q . 0.027615 Sequence
353 F . 0.100045 Sequence			HLA-B57			353 F . 0.138051 Sequence			353 F . 0.138051 Sequence			353 F . 0.138051 Sequence
354 G . 0.023313 Sequence						354 R . 0.043549 Sequence			354 R . 0.043549 Sequence			354 R . 0.043549 Sequence
355 N . 0.023456 Sequence						355 N . 0.025122 Sequence			355 N . 0.025122 Sequence			355 N . 0.025122 Sequence
356 N . 0.027886 Sequence						356 N . 0.026446 Sequence			356 N . 0.026446 Sequence			356 N . 0.026446 Sequence
357 K . 0.392467 Sequence						357 K . 0.315428 Sequence			357 K . 0.315428 Sequence			357 K . 0.315428 Sequence
358 T . 0.113751 Sequence						358 T . 0.069802 Sequence			358 T . 0.069802 Sequence			358 T . 0.069802 Sequence
359 I S 0.887962 Sequence						359 I S 0.600427 Sequence			359 I S 0.585941 Sequence			359 I S 0.575539 Sequence
360 I . 0.431324 Sequence						360 I . 0.192455 Sequence			360 I . 0.258470 Sequence			360 I . 0.329450 Sequence
361 F S 0.956154 Sequence						361 F S 0.973130 Sequence			361 F S 0.973321 Sequence			361 F S 0.975519 Sequence
362 K S 0.931338 Sequence						362 K S 0.901124 Sequence			362 K S 0.890675 Sequence			362 K S 0.918652 Sequence
363 Q S 0.620028 Sequence						363 Q S 0.572240 Sequence			363 Q S 0.596131 Sequence			363 Q S 0.617373 Sequence
364 S . 0.126320 Sequence						364 S . 0.151161 Sequence			364 S . 0.124829 Sequence			364 S . 0.131426 Sequence
365 S . 0.084991 Sequence						365 S . 0.127393 Sequence			365 S . 0.082614 Sequence			365 S . 0.118931 Sequence
366 G . 0.043355 Sequence						366 R . 0.321631 Sequence			366 R . 0.323514 Sequence			366 R . 0.412969 Sequence
367 G . 0.044519 Sequence						367 R S 0.682422 Sequence			367 K S 0.886289 Sequence			367 E . 0.038209 Sequence
368 D . 0.022729 Sequence						368 D . 0.022838 Sequence			368 D . 0.023043 Sequence			368 D . 0.023066 Sequence
369 P . 0.023940 Sequence						369 P . 0.022956 Sequence			369 P . 0.023184 Sequence			369 P . 0.023116 Sequence
370 E . 0.023676 Sequence						370 E . 0.023125 Sequence			370 E . 0.023134 Sequence			370 E . 0.023134 Sequence
371 I S 0.534063 Sequence						371 I . 0.150354 Sequence			371 I . 0.173158 Sequence			371 I . 0.110049 Sequence
372 V . 0.419595 Sequence						372 V . 0.135397 Sequence			372 V . 0.159487 Sequence			372 V . 0.219250 Sequence
373 T . 0.092341 Sequence						373 T . 0.160434 Sequence			373 T . 0.220788 Sequence			373 T . 0.164444 Sequence
374 H S 0.762113 Sequence						374 H S 0.911254 Sequence			374 H S 0.723309 Sequence			374 H S 0.817481 Sequence
375 S . 0.374925 Sequence						375 S . 0.268885 Sequence			375 S . 0.310656 Sequence			375 S . 0.241911 Sequence
376 F S 0.976764 Sequence						376 F S 0.976296 Sequence			376 F S 0.976296 Sequence			376 F S 0.976296 Sequence
377 N . 0.032151 Sequence						377 N . 0.031779 Sequence			377 N . 0.031779 Sequence			377 N . 0.031779 Sequence
378 C . 0.024686 Sequence						378 C . 0.025718 Sequence			378 C . 0.025718 Sequence			378 C . 0.025718 Sequence
379 G . 0.029859 Sequence						379 R . 0.239467 Sequence			379 R . 0.239467 Sequence			379 R . 0.239467 Sequence
380 G . 0.040297 Sequence						380 R . 0.419809 Sequence			380 R . 0.419809 Sequence			380 R . 0.419809 Sequence
381 E . 0.024388 Sequence						381 E . 0.025250 Sequence			381 E . 0.025250 Sequence			381 E . 0.025250 Sequence
382 F S 0.501621 Sequence						382 F . 0.307204 Sequence			382 F . 0.307204 Sequence			382 F . 0.307204 Sequence
383 F . 0.179940 Sequence						383 F . 0.092860 Sequence			383 F . 0.092860 Sequence			383 F . 0.092860 Sequence
384 Y S 0.704810 Sequence						384 Y . 0.332257 Sequence			384 Y . 0.332257 Sequence			384 Y . 0.332257 Sequence
385 C . 0.028863 Sequence						385 C . 0.026384 Sequence			385 C . 0.026384 Sequence			385 C . 0.026384 Sequence
386 N . 0.043941 Sequence						386 N . 0.125669 Sequence			386 N . 0.125669 Sequence			386 N . 0.125669 Sequence
387 S . 0.023596 Sequence						387 S . 0.028844 Sequence			387 S . 0.028844 Sequence			387 S . 0.028844 Sequence
388 T . 0.259865 Sequence						388 T . 0.217550 Sequence			388 T . 0.217550 Sequence			388 T . 0.217550 Sequence
389 Q . 0.036061 Sequence						389 Q . 0.036061 Sequence			389 Q . 0.036061 Sequence			389 Q . 0.036061 Sequence
390 L S 0.952358 Sequence						390 L S 0.952358 Sequence			390 L S 0.952358 Sequence			390 L S 0.952358 Sequence
391 F S 0.628070 Sequence			Overlap/HLA-B57			391 F S 0.628070 Sequence			391 F S 0.628070 Sequence			391 F S 0.628070 Sequence
392 N . 0.023256 Sequence						392 N . 0.023256 Sequence			392 N . 0.023256 Sequence			392 N . 0.023256 Sequence
393 S . 0.023018 Sequence						393 S . 0.023018 Sequence			393 S . 0.023018 Sequence			393 S . 0.023018 Sequence
394 T . 0.055287 Sequence						394 T . 0.055287 Sequence			394 T . 0.055287 Sequence			394 T . 0.055287 Sequence
395 W S 0.964656 Sequence			HAL-57			395 W S 0.964656 Sequence			395 W S 0.964656 Sequence			395 W S 0.964656 Sequence
396 F S 0.761334 Sequence						396 F S 0.722762 Sequence			396 F S 0.722762 Sequence			396 F S 0.722762 Sequence
397 N . 0.260247 Sequence						397 N . 0.229590 Sequence			397 N . 0.229590 Sequence			397 N . 0.229590 Sequence
398 S . 0.031824 Sequence						398 S . 0.028657 Sequence			398 S . 0.028657 Sequence			398 S . 0.028657 Sequence
399 T . 0.185620 Sequence						399 T . 0.201080 Sequence			399 T . 0.201080 Sequence			399 T . 0.201080 Sequence
400 W S 0.967245 Sequence						400 W S 0.967365 Sequence			400 W S 0.967365 Sequence			400 W S 0.967365 Sequence
401 S . 0.163956 Sequence						401 S . 0.143147 Sequence			401 S . 0.143147 Sequence			401 S . 0.143147 Sequence
402 T S 0.596915 Sequence						402 T S 0.555953 Sequence			402 T S 0.555953 Sequence			402 T S 0.555953 Sequence
403 E . 0.027654 Sequence						403 E . 0.025973 Sequence			403 E . 0.025973 Sequence			403 E . 0.025973 Sequence
404 G . 0.151561 Sequence						404 E . 0.049773 Sequence			404 E . 0.049773 Sequence			404 E . 0.049773 Sequence
405 S . 0.049243 Sequence						405 S . 0.133260 Sequence			405 S . 0.133260 Sequence			405 S . 0.133260 Sequence
406 N . 0.119737 Sequence						406 N . 0.085364 Sequence			406 N . 0.085364 Sequence			406 N . 0.085364 Sequence
407 N . 0.025490 Sequence						407 N . 0.024237 Sequence			407 N . 0.024237 Sequence			407 N . 0.024237 Sequence
408 T . 0.315837 Sequence						408 T . 0.111367 Sequence			408 T . 0.111367 Sequence			408 T . 0.111367 Sequence
409 E . 0.139885 Sequence						409 E . 0.193628 Sequence			409 E . 0.193628 Sequence			409 E . 0.193628 Sequence
410 G . 0.047110 Sequence						410 R . 0.491610 Sequence			410 R . 0.491610 Sequence			410 R . 0.491610 Sequence
411 S . 0.027120 Sequence						411 S . 0.045672 Sequence			411 S . 0.045672 Sequence			411 S . 0.045672 Sequence
412 D . 0.033517 Sequence						412 D . 0.027147 Sequence			412 D . 0.027147 Sequence			412 D . 0.027147 Sequence
413 T . 0.024927 Sequence						413 T . 0.024606 Sequence			413 T . 0.024606 Sequence			413 T . 0.024606 Sequence
414 I S 0.588229 Sequence						414 I . 0.367898 Sequence			414 I . 0.367898 Sequence			414 I . 0.367898 Sequence
415 T . 0.044492 Sequence						415 T . 0.034809 Sequence			415 T . 0.034809 Sequence			415 T . 0.034809 Sequence
416 L S 0.883121 Sequence						416 L S 0.908849 Sequence			416 L S 0.908849 Sequence			416 L S 0.908849 Sequence
417 P . 0.083395 Sequence						417 P . 0.440148 Sequence			417 P . 0.440148 Sequence			417 P . 0.440148 Sequence
418 C . 0.044774 Sequence						418 C . 0.040790 Sequence			418 C . 0.040790 Sequence			418 C . 0.040790 Sequence
419 R . 0.032205 Sequence			HLA-B57			419 R . 0.032205 Sequence			419 R . 0.032205 Sequence			419 R . 0.032205 Sequence
420 I . 0.085200 Sequence			HLA-B57			420 I . 0.085200 Sequence			420 I . 0.085200 Sequence			420 I . 0.085200 Sequence
421 K . 0.141342 Sequence			HLA-B57			421 K . 0.141342 Sequence			421 K . 0.141342 Sequence			421 K . 0.141342 Sequence
422 Q . 0.030976 Sequence			HLA-B57			422 Q . 0.030976 Sequence			422 Q . 0.030976 Sequence			422 Q . 0.030976 Sequence
423 I . 0.165582 Sequence			HLA-B57			423 I . 0.184675 Sequence			423 I . 0.184675 Sequence			423 I . 0.184675 Sequence
424 I . 0.411560 Sequence			HLA-B57			424 I . 0.268005 Sequence			424 I . 0.268005 Sequence			424 I . 0.268005 Sequence
425 N . 0.023334 Sequence			HLA-B57			425 N . 0.022929 Sequence			425 N . 0.022929 Sequence			425 N . 0.022929 Sequence
426 M . 0.371930 Sequence			HLA-B57			426 M . 0.378259 Sequence			426 M . 0.378259 Sequence			426 M . 0.378259 Sequence
427 W S 0.959064 Sequence			HLA-B57			427 W S 0.956496 Sequence			427 W S 0.956496 Sequence			427 W S 0.956496 Sequence
428 Q . 0.028845 Sequence						428 Q . 0.028241 Sequence			428 Q . 0.028241 Sequence			428 Q . 0.028241 Sequence
429 K . 0.312404 Sequence						429 K . 0.322739 Sequence			429 K . 0.322739 Sequence			429 K . 0.322739 Sequence
430 V S 0.614354 Sequence						430 V S 0.737970 Sequence			430 V S 0.737970 Sequence			430 V S 0.737970 Sequence
431 G . 0.031071 Sequence						431 R . 0.143395 Sequence			431 R . 0.143395 Sequence			431 R . 0.143395 Sequence
432 K . 0.212361 Sequence						432 K . 0.403576 Sequence			432 K . 0.403576 Sequence			432 K . 0.403576 Sequence
433 A S 0.778324 Sequence						433 A S 0.700586 Sequence			433 A S 0.700586 Sequence			433 A S 0.700586 Sequence
434 M S 0.696654 Sequence						434 M . 0.409380 Sequence			434 M . 0.409380 Sequence			434 M . 0.409380 Sequence
435 Y S 0.867715 Sequence						435 Y S 0.625947 Sequence			435 Y S 0.625947 Sequence			435 Y S 0.625947 Sequence
436 A . 0.044891 Sequence						436 A . 0.038563 Sequence			436 A . 0.038563 Sequence			436 A . 0.038563 Sequence
437 P . 0.025665 Sequence						437 P . 0.025451 Sequence			437 P . 0.025451 Sequence			437 P . 0.025451 Sequence
438 P . 0.025035 Sequence						438 P . 0.039199 Sequence			438 P . 0.039199 Sequence			438 P . 0.039199 Sequence
439 I . 0.129574 Sequence						439 I . 0.112660 Sequence			439 I . 0.112660 Sequence			439 I . 0.112660 Sequence
440 S . 0.023502 Sequence						440 S . 0.024363 Sequence			440 S . 0.024363 Sequence			440 S . 0.024363 Sequence
441 G . 0.433134 Sequence						441 R S 0.946680 Sequence			441 R S 0.946680 Sequence			441 R S 0.946680 Sequence
442 Q . 0.257002 Sequence						442 Q . 0.457183 Sequence			442 Q . 0.457183 Sequence			442 Q . 0.457183 Sequence
443 I S 0.976192 Sequence						443 I S 0.972571 Sequence			443 I S 0.972571 Sequence			443 I S 0.972571 Sequence
444 R S 0.936638 Sequence						444 R S 0.844437 Sequence			444 R S 0.844437 Sequence			444 R S 0.844437 Sequence
445 C . 0.081900 Sequence						445 C . 0.042880 Sequence			445 C . 0.042880 Sequence			445 C . 0.042880 Sequence
446 S . 0.028386 Sequence						446 S . 0.027370 Sequence			446 S . 0.027370 Sequence			446 S . 0.027370 Sequence
447 S . 0.034366 Sequence						447 S . 0.037012 Sequence			447 S . 0.037012 Sequence			447 S . 0.037012 Sequence
448 N . 0.029337 Sequence						448 N . 0.046647 Sequence			448 N . 0.046647 Sequence			448 N . 0.046647 Sequence
449 I . 0.089888 Sequence						449 I . 0.084223 Sequence			449 I . 0.084223 Sequence			449 I . 0.084223 Sequence
450 T . 0.032510 Sequence						450 T . 0.039728 Sequence			450 T . 0.039728 Sequence			450 T . 0.039728 Sequence
451 G . 0.128839 Sequence						451 R S 0.736030 Sequence			451 R S 0.736030 Sequence			451 R S 0.736030 Sequence
452 L S 0.947070 Sequence						452 L S 0.959969 Sequence			452 L S 0.959969 Sequence			452 L S 0.959969 Sequence
453 L S 0.965245 Sequence						453 L S 0.940350 Sequence			453 L S 0.940350 Sequence			453 L S 0.940350 Sequence
454 L S 0.953464 Sequence						454 L S 0.913780 Sequence			454 L S 0.913780 Sequence			454 L S 0.913780 Sequence
455 T . 0.071672 Sequence						455 T . 0.060121 Sequence			455 T . 0.060121 Sequence			455 T . 0.060121 Sequence
456 R S 0.505493 Sequence						456 R . 0.447511 Sequence			456 R . 0.447511 Sequence			456 R . 0.447511 Sequence
457 D . 0.048902 Sequence						457 D . 0.074695 Sequence			457 D . 0.074695 Sequence			457 D . 0.074695 Sequence
458 G . 0.027192 Sequence						458 S . 0.061941 Sequence			458 S . 0.061941 Sequence			458 S . 0.061941 Sequence
459 G . 0.044586 Sequence						459 S . 0.066694 Sequence			459 S . 0.066694 Sequence			459 S . 0.066694 Sequence
460 N . 0.026230 Sequence						460 N . 0.038752 Sequence			460 N . 0.038752 Sequence			460 N . 0.038752 Sequence
461 S . 0.033314 Sequence						461 S . 0.057586 Sequence			461 S . 0.057586 Sequence			461 S . 0.057586 Sequence
462 N . 0.232669 Sequence						462 N . 0.220264 Sequence			462 N . 0.220264 Sequence			462 N . 0.220264 Sequence
463 N . 0.149547 Sequence						463 N . 0.043027 Sequence			463 N . 0.043027 Sequence			463 N . 0.043027 Sequence
464 E . 0.034022 Sequence						464 E . 0.028025 Sequence			464 E . 0.028025 Sequence			464 E . 0.028025 Sequence
465 S . 0.106188 Sequence						465 S . 0.070557 Sequence			465 S . 0.070557 Sequence			465 S . 0.070557 Sequence
466 E . 0.035558 Sequence						466 E . 0.030275 Sequence			466 E . 0.030275 Sequence			466 E . 0.030275 Sequence
467 I S 0.776285 Sequence						467 I S 0.652904 Sequence			467 I S 0.652904 Sequence			467 I S 0.652904 Sequence
468 F S 0.565574 Sequence						468 F . 0.489092 Sequence			468 F . 0.489092 Sequence			468 F . 0.489092 Sequence
469 R . 0.055593 Sequence						469 R . 0.060195 Sequence			469 R . 0.060195 Sequence			469 R . 0.060195 Sequence
470 P . 0.033634 Sequence						470 P . 0.038701 Sequence			470 P . 0.038701 Sequence			470 P . 0.038701 Sequence
471 G . 0.061051 Sequence						471 R S 0.629401 Sequence			471 R S 0.629401 Sequence			471 R S 0.629401 Sequence
472 G . 0.024372 Sequence						472 R . 0.098401 Sequence			472 R . 0.098401 Sequence			472 R . 0.098401 Sequence
473 G . 0.026909 Sequence						473 R . 0.223853 Sequence			473 R . 0.223853 Sequence			473 R . 0.223853 Sequence
474 D . 0.033427 Sequence						474 D . 0.031045 Sequence			474 D . 0.031045 Sequence			474 D . 0.031045 Sequence
475 M S 0.836080 Sequence						475 M . 0.409400 Sequence			475 M . 0.409400 Sequence			475 M . 0.409400 Sequence
476 R S 0.605917 Sequence						476 K . 0.406668 Sequence			476 K . 0.406668 Sequence			476 K . 0.406668 Sequence
477 D . 0.287919 Sequence						477 D . 0.195675 Sequence			477 D . 0.195675 Sequence			477 D . 0.195675 Sequence
478 N . 0.023153 Sequence						478 N . 0.027493 Sequence			478 N . 0.027493 Sequence			478 N . 0.027493 Sequence
479 W . 0.102743 Sequence						479 W . 0.307325 Sequence			479 W . 0.307325 Sequence			479 W . 0.307325 Sequence
480 R . 0.053175 Sequence						480 R . 0.140223 Sequence			480 R . 0.140223 Sequence			480 R . 0.140223 Sequence
481 S . 0.030586 Sequence						481 S . 0.032295 Sequence			481 S . 0.032295 Sequence			481 S . 0.032295 Sequence
482 E . 0.023620 Sequence						482 E . 0.024132 Sequence			482 E . 0.024132 Sequence			482 E . 0.024132 Sequence
483 L S 0.924688 Sequence						483 L S 0.684968 Sequence			483 L S 0.684968 Sequence			483 L S 0.684968 Sequence
484 Y S 0.536036 Sequence						484 Y S 0.569947 Sequence			484 Y S 0.569947 Sequence			484 Y S 0.569947 Sequence
485 K . 0.385045 Sequence						485 K . 0.385045 Sequence			485 K . 0.385045 Sequence			485 K . 0.385045 Sequence
486 Y S 0.934431 Sequence						486 Y S 0.934431 Sequence			486 Y S 0.934431 Sequence			486 Y S 0.934431 Sequence
487 K . 0.354786 Sequence						487 K . 0.357205 Sequence			487 K . 0.357205 Sequence			487 K . 0.357205 Sequence
488 V S 0.609049 Sequence						488 V . 0.299425 Sequence			488 V . 0.299425 Sequence			488 V . 0.299425 Sequence
489 V S 0.635147 Sequence						489 V S 0.534501 Sequence			489 V S 0.534501 Sequence			489 V S 0.534501 Sequence
490 K S 0.939134 Sequence						490 K S 0.930487 Sequence			490 K S 0.930487 Sequence			490 K S 0.930487 Sequence
491 I S 0.877888 Sequence						491 I S 0.807508 Sequence			491 I S 0.807508 Sequence			491 I S 0.807508 Sequence
492 E . 0.025190 Sequence						492 E . 0.024666 Sequence			492 E . 0.024666 Sequence			492 E . 0.024666 Sequence
493 P . 0.091661 Sequence						493 P . 0.115289 Sequence			493 P . 0.115289 Sequence			493 P . 0.115289 Sequence
494 L S 0.712324 Sequence						494 L S 0.798010 Sequence			494 L S 0.798010 Sequence			494 L S 0.798010 Sequence
495 G . 0.042456 Sequence						495 R . 0.275591 Sequence			495 R . 0.275591 Sequence			495 R . 0.275591 Sequence
496 V . 0.386764 Sequence						496 V S 0.616047 Sequence			496 V S 0.616047 Sequence			496 V S 0.616047 Sequence
497 A . 0.067493 Sequence						497 A . 0.050653 Sequence			497 A . 0.050653 Sequence			497 A . 0.050653 Sequence
498 P . 0.034766 Sequence						498 P . 0.031020 Sequence			498 P . 0.031020 Sequence			498 P . 0.031020 Sequence
499 T . 0.170456 Sequence						499 T . 0.080270 Sequence			499 T . 0.080270 Sequence			499 T . 0.080270 Sequence
500 K S 0.965654 Sequence						500 K S 0.950136 Sequence			500 K S 0.950136 Sequence			500 K S 0.950136 Sequence
501 A . 0.483612 Sequence						501 A S 0.536487 Sequence			501 A S 0.536487 Sequence			501 A S 0.536487 Sequence
502 K . 0.486866 Sequence						502 K S 0.875724 Sequence			502 K S 0.875724 Sequence			502 K S 0.875724 Sequence
503 R S 0.816662 Sequence						503 R S 0.806248 Sequence			503 R S 0.806248 Sequence			503 R S 0.806248 Sequence
504 R . 0.090585 Sequence						504 R . 0.090585 Sequence			504 R . 0.090585 Sequence			504 R . 0.090585 Sequence
505 V S 0.762491 Sequence						505 V S 0.762491 Sequence			505 V S 0.762491 Sequence			505 V S 0.762491 Sequence
506 V . 0.490315 Sequence						506 V . 0.492037 Sequence			506 V . 0.492037 Sequence			506 V . 0.492037 Sequence
507 Q . 0.031673 Sequence						507 Q . 0.025619 Sequence			507 Q . 0.025619 Sequence			507 Q . 0.025619 Sequence
508 R S 0.678177 Sequence						508 R S 0.587628 Sequence			508 R S 0.587628 Sequence			508 R S 0.587628 Sequence
509 E . 0.039838 Sequence						509 E . 0.030492 Sequence			509 E . 0.030492 Sequence			509 E . 0.030492 Sequence
510 K S 0.923123 Sequence						510 K S 0.855034 Sequence			510 K S 0.855034 Sequence			510 K S 0.855034 Sequence
511 R . 0.244135 Sequence				HLA-B35		511 R . 0.278609 Sequence			511 R . 0.278609 Sequence			511 R . 0.278609 Sequence
512 A . 0.045150 Sequence				HLA-B35		512 A . 0.041646 Sequence			512 A . 0.041646 Sequence			512 A . 0.041646 Sequence
513 V . 0.058323 Sequence				HLA-B35		513 V . 0.073973 Sequence			513 V . 0.068904 Sequence			513 V . 0.073973 Sequence
514 G . 0.034303 Sequence				HLA-B35		514 R . 0.069186 Sequence			514 R . 0.130488 Sequence			514 R . 0.069186 Sequence
515 I . 0.199172 Sequence				HLA-B35		515 I . 0.445009 Sequence			515 I S 0.613432 Sequence			515 I . 0.445009 Sequence
516 G . 0.036448 Sequence				HLA-B35		516 R . 0.156401 Sequence			516 R . 0.178746 Sequence			516 R . 0.156401 Sequence
517 A . 0.058663 Sequence			HLA-B57	HLA-B35		517 A . 0.043591 Sequence			517 A . 0.046993 Sequence			517 A . 0.043591 Sequence
518 L S 0.963706 Sequence			HLA-B57	HLA-B35		518 L S 0.831583 Sequence			518 L S 0.813061 Sequence			518 L S 0.831583 Sequence
519 F S 0.859835 Sequence			HLA-B57	HLA-B35		519 F S 0.581480 Sequence			519 F S 0.556216 Sequence			519 F S 0.581480 Sequence
520 L S 0.845037 Sequence						520 L . 0.488236 Sequence			520 L S 0.620225 Sequence			520 L . 0.488236 Sequence
521 G . 0.035593 Sequence						521 R . 0.365972 Sequence			521 E . 0.027200 Sequence			521 R . 0.365972 Sequence
522 F S 0.630850 Sequence			OVERLAP/HLA-A2			522 F S 0.922504 Sequence			522 F S 0.937922 Sequence			522 F S 0.922504 Sequence
523 L . 0.426655 Sequence						523 L S 0.825472 Sequence			523 L S 0.870668 Sequence			523 L S 0.825472 Sequence
524 G . 0.062899 Sequence						524 R . 0.432366 Sequence			524 R . 0.473105 Sequence			524 R . 0.432366 Sequence
525 A S 0.959057 Sequence						525 A S 0.965231 Sequence			525 A S 0.960301 Sequence			525 A S 0.965231 Sequence
526 A . 0.411269 Sequence						526 A . 0.146818 Sequence			526 A . 0.261553 Sequence			526 A . 0.146818 Sequence
527 G . 0.028802 Sequence						527 R . 0.063560 Sequence			527 R . 0.071222 Sequence			527 R . 0.063560 Sequence
528 S . 0.026612 Sequence						528 S . 0.085283 Sequence			528 S . 0.039362 Sequence			528 S . 0.085283 Sequence
529 T . 0.045546 Sequence						529 T . 0.026354 Sequence			529 T . 0.025201 Sequence			529 T . 0.026354 Sequence
530 M S 0.789016 Sequence						530 I S 0.569889 Sequence			530 I S 0.569889 Sequence			530 I S 0.569889 Sequence
531 G . 0.128388 Sequence						531 G . 0.211704 Sequence			531 G . 0.211704 Sequence			531 G . 0.211704 Sequence
532 A . 0.171246 Sequence						532 A . 0.073110 Sequence			532 A . 0.073110 Sequence			532 A . 0.073110 Sequence
533 A . 0.042464 Sequence						533 A . 0.111155 Sequence			533 A . 0.111155 Sequence			533 A . 0.111155 Sequence
534 S . 0.023731 Sequence						534 S . 0.043160 Sequence			534 S . 0.043160 Sequence			534 S . 0.043160 Sequence
535 M S 0.595630 Sequence						535 M S 0.818835 Sequence			535 M S 0.818835 Sequence			535 M S 0.818835 Sequence
536 T . 0.035432 Sequence						536 T . 0.039894 Sequence			536 T . 0.039894 Sequence			536 T . 0.039894 Sequence
537 L S 0.905098 Sequence						537 L S 0.878718 Sequence			537 L S 0.878718 Sequence			537 L S 0.878718 Sequence
538 T . 0.025504 Sequence						538 T . 0.026279 Sequence			538 T . 0.026279 Sequence			538 T . 0.026279 Sequence
539 V S 0.956272 Sequence						539 V S 0.959324 Sequence			539 V S 0.959324 Sequence			539 V S 0.959324 Sequence
540 Q . 0.242889 Sequence						540 Q . 0.149561 Sequence			540 Q . 0.149561 Sequence			540 Q . 0.149561 Sequence
541 A . 0.369137 Sequence						541 A . 0.459527 Sequence			541 A . 0.459527 Sequence			541 A . 0.459527 Sequence
542 R S 0.792865 Sequence						542 R S 0.675413 Sequence			542 R S 0.675413 Sequence			542 R S 0.675413 Sequence
543 Q . 0.137091 Sequence						543 Q . 0.140634 Sequence			543 Q . 0.140634 Sequence			543 Q . 0.140634 Sequence
544 L S 0.613180 Sequence						544 L S 0.763721 Sequence			544 L S 0.763721 Sequence			544 L S 0.763721 Sequence
545 L . 0.498963 Sequence						545 L . 0.489309 Sequence			545 L . 0.489309 Sequence			545 L . 0.489309 Sequence
546 S . 0.028853 Sequence						546 S . 0.033045 Sequence			546 S . 0.033045 Sequence			546 S . 0.033045 Sequence
547 G . 0.026476 Sequence						547 S . 0.025011 Sequence			547 S . 0.025011 Sequence			547 S . 0.025011 Sequence
548 I . 0.078088 Sequence						548 I . 0.187709 Sequence			548 I . 0.187709 Sequence			548 I . 0.187709 Sequence
549 V S 0.691913 Sequence						549 V S 0.837063 Sequence			549 V S 0.837063 Sequence			549 V S 0.837063 Sequence
550 Q . 0.034695 Sequence						550 Q . 0.050201 Sequence			550 Q . 0.050201 Sequence			550 Q . 0.050201 Sequence
551 Q S 0.569416 Sequence						551 Q . 0.301370 Sequence			551 Q . 0.301370 Sequence			551 Q . 0.301370 Sequence
552 Q . 0.273735 Sequence						552 Q . 0.155873 Sequence			552 Q . 0.155873 Sequence			552 Q . 0.155873 Sequence
553 N . 0.033654 Sequence						553 N . 0.045222 Sequence			553 N . 0.045222 Sequence			553 N . 0.045222 Sequence
554 N . 0.027191 Sequence						554 N . 0.026685 Sequence			554 N . 0.026685 Sequence			554 N . 0.026685 Sequence
555 L S 0.890068 Sequence						555 L S 0.908402 Sequence			555 L S 0.908402 Sequence			555 L S 0.908402 Sequence
556 L S 0.805667 Sequence						556 L S 0.805667 Sequence			556 L S 0.805667 Sequence			556 L S 0.805667 Sequence
557 R . 0.264345 Sequence						557 R . 0.264345 Sequence			557 R . 0.264345 Sequence			557 R . 0.264345 Sequence
558 A . 0.332985 Sequence						558 A . 0.332985 Sequence			558 A . 0.332985 Sequence			558 A . 0.332985 Sequence
559 I . 0.132030 Sequence						559 I . 0.132030 Sequence			559 I . 0.132030 Sequence			559 I . 0.132030 Sequence
560 E . 0.023752 Sequence						560 E . 0.023752 Sequence			560 E . 0.023752 Sequence			560 E . 0.023752 Sequence
561 A . 0.183923 Sequence						561 A . 0.183923 Sequence			561 A . 0.183923 Sequence			561 A . 0.183923 Sequence
562 Q . 0.117071 Sequence						562 Q . 0.117071 Sequence			562 Q . 0.117071 Sequence			562 Q . 0.117071 Sequence
563 Q . 0.059144 Sequence						563 Q . 0.059144 Sequence			563 Q . 0.059144 Sequence			563 Q . 0.059144 Sequence
564 H . 0.066536 Sequence						564 H . 0.066536 Sequence			564 H . 0.066536 Sequence			564 H . 0.066536 Sequence
565 L S 0.825829 Sequence						565 L S 0.825829 Sequence			565 L S 0.825829 Sequence			565 L S 0.825829 Sequence
566 L S 0.921754 Sequence						566 L S 0.921754 Sequence			566 L S 0.921754 Sequence			566 L S 0.921754 Sequence
567 Q . 0.031067 Sequence						567 Q . 0.031067 Sequence			567 Q . 0.031067 Sequence			567 Q . 0.031067 Sequence
568 L S 0.659940 Sequence						568 L S 0.659940 Sequence			568 L S 0.659940 Sequence			568 L S 0.659940 Sequence
569 T . 0.023115 Sequence						569 T . 0.023115 Sequence			569 T . 0.023115 Sequence			569 T . 0.023115 Sequence
570 V S 0.564050 Sequence						570 V S 0.564050 Sequence			570 V S 0.564050 Sequence			570 V S 0.564050 Sequence
571 W S 0.932907 Sequence						571 W S 0.932907 Sequence			571 W S 0.932907 Sequence			571 W S 0.932907 Sequence
572 G . 0.038318 Sequence						572 G . 0.038318 Sequence			572 G . 0.038318 Sequence			572 G . 0.038318 Sequence
573 I S 0.500679 Sequence						573 I S 0.500679 Sequence			573 I S 0.500679 Sequence			573 I S 0.500679 Sequence
574 K S 0.519399 Sequence						574 K S 0.519399 Sequence			574 K S 0.519399 Sequence			574 K S 0.519399 Sequence
575 Q . 0.143649 Sequence						575 Q . 0.143649 Sequence			575 Q . 0.143649 Sequence			575 Q . 0.143649 Sequence
576 L S 0.945792 Sequence						576 L S 0.945792 Sequence			576 L S 0.945792 Sequence			576 L S 0.945792 Sequence
577 Q . 0.073138 Sequence						577 Q . 0.073138 Sequence			577 Q . 0.073138 Sequence			577 Q . 0.073138 Sequence
578 A . 0.067272 Sequence						578 A . 0.067272 Sequence			578 A . 0.067272 Sequence			578 A . 0.067272 Sequence
579 R . 0.056220 Sequence			HLA-A3			579 R . 0.056220 Sequence			579 R . 0.056220 Sequence			579 R . 0.056220 Sequence
580 I . 0.359163 Sequence			HLA-A3			580 I . 0.359163 Sequence			580 I . 0.359163 Sequence			580 I . 0.359163 Sequence
581 L . 0.132332 Sequence			HLA-A3			581 L . 0.132332 Sequence			581 L . 0.132332 Sequence			581 L . 0.132332 Sequence
582 A . 0.057558 Sequence			HLA-A3			582 A . 0.057558 Sequence			582 A . 0.057558 Sequence			582 A . 0.057558 Sequence
583 V S 0.888279 Sequence			HLA-A3/A2			583 V S 0.888279 Sequence			583 V S 0.888279 Sequence			583 V S 0.888279 Sequence
584 E . 0.029150 Sequence			HLA-A3			584 E . 0.029150 Sequence			584 E . 0.029150 Sequence			584 E . 0.029150 Sequence
585 R . 0.465892 Sequence			HLA-A3			585 R . 0.465892 Sequence			585 R . 0.465892 Sequence			585 R . 0.465892 Sequence
586 Y S 0.972849 Sequence			overlap/HLA-A2			586 Y S 0.972260 Sequence			586 Y S 0.973132 Sequence			586 Y S 0.972260 Sequence
587 L S 0.818582 Sequence			HLA-A3			587 L S 0.747633 Sequence			587 L S 0.616318 Sequence			587 L S 0.747633 Sequence
588 K . 0.346660 Sequence			HLA-A3			588 K . 0.360764 Sequence			588 K . 0.267576 Sequence			588 K . 0.360764 Sequence
589 D . 0.064393 Sequence						589 D . 0.074612 Sequence			589 D . 0.067848 Sequence			589 D . 0.074612 Sequence
590 Q . 0.063556 Sequence						590 Q . 0.043574 Sequence			590 Q . 0.040513 Sequence			590 Q . 0.043574 Sequence
591 Q . 0.023472 Sequence						591 Q . 0.023204 Sequence			591 Q . 0.023309 Sequence			591 Q . 0.023204 Sequence
592 L S 0.888342 Sequence						592 L S 0.801015 Sequence			592 L S 0.837104 Sequence			592 L S 0.801015 Sequence
593 L S 0.950870 Sequence						593 L S 0.942626 Sequence			593 L S 0.935255 Sequence			593 L S 0.942626 Sequence
594 G . 0.074114 Sequence						594 E . 0.036980 Sequence			594 R S 0.514208 Sequence			594 E . 0.036980 Sequence
595 I . 0.463303 Sequence						595 I S 0.709077 Sequence			595 I S 0.662233 Sequence			595 I S 0.709077 Sequence
596 W . 0.447053 Sequence						596 W . 0.468032 Sequence			596 W . 0.406487 Sequence			596 W . 0.468032 Sequence
597 G . 0.026876 Sequence						597 S . 0.023895 Sequence			597 S . 0.023816 Sequence			597 S . 0.023895 Sequence
598 C . 0.042035 Sequence						598 C . 0.041410 Sequence			598 C . 0.051349 Sequence			598 C . 0.041410 Sequence
599 S . 0.030948 Sequence						599 S . 0.047841 Sequence			599 S . 0.035052 Sequence			599 S . 0.047841 Sequence
600 G . 0.061557 Sequence						600 R S 0.685418 Sequence			600 R S 0.681419 Sequence			600 R S 0.685418 Sequence
601 K S 0.686790 Sequence						601 K S 0.810132 Sequence			601 K S 0.935740 Sequence			601 K S 0.810132 Sequence
602 L S 0.849118 Sequence						602 L S 0.555633 Sequence			602 L S 0.589939 Sequence			602 L S 0.555633 Sequence
603 I . 0.114787 Sequence						603 I . 0.131703 Sequence			603 I . 0.131703 Sequence			603 I . 0.131703 Sequence
604 C . 0.022492 Sequence						604 C . 0.022257 Sequence			604 C . 0.022257 Sequence			604 C . 0.022257 Sequence
605 T . 0.041708 Sequence						605 T . 0.034658 Sequence			605 T . 0.034658 Sequence			605 T . 0.034658 Sequence
606 T . 0.033720 Sequence				HLA-B35		606 T . 0.035755 Sequence			606 T . 0.035755 Sequence			606 T . 0.035755 Sequence
607 A S 0.510406 Sequence				HLA-B35		607 A S 0.852181 Sequence			607 A S 0.852181 Sequence			607 A S 0.852181 Sequence
608 V . 0.145200 Sequence				HLA-B35		608 V . 0.139636 Sequence			608 V . 0.139636 Sequence			608 V . 0.139636 Sequence
609 P . 0.093894 Sequence				HLA-B35		609 P . 0.093894 Sequence			609 P . 0.093894 Sequence			609 P . 0.093894 Sequence
610 W S 0.619884 Sequence				HLA-B35		610 W S 0.619884 Sequence			610 W S 0.619884 Sequence			610 W S 0.619884 Sequence
611 N . 0.024707 Sequence				HLA-B35		611 N . 0.024707 Sequence			611 N . 0.024707 Sequence			611 N . 0.024707 Sequence
612 A . 0.177070 Sequence				HLA-B35		612 A . 0.177070 Sequence			612 A . 0.177070 Sequence			612 A . 0.177070 Sequence
613 S . 0.026947 Sequence				HLA-B35		613 S . 0.026947 Sequence			613 S . 0.026947 Sequence			613 S . 0.026947 Sequence
614 W S 0.976445 Sequence			Overlap/HLA-B35/B57			614 W S 0.976445 Sequence			614 W S 0.976445 Sequence			614 W S 0.976445 Sequence
615 S . 0.028736 Sequence						615 S . 0.028736 Sequence			615 S . 0.028736 Sequence			615 S . 0.028736 Sequence
616 N S 0.575494 Sequence						616 N S 0.575494 Sequence			616 N S 0.575494 Sequence			616 N S 0.575494 Sequence
617 K . 0.286691 Sequence						617 K . 0.286691 Sequence			617 K . 0.286691 Sequence			617 K . 0.286691 Sequence
618 S . 0.026912 Sequence						618 S . 0.026912 Sequence			618 S . 0.026912 Sequence			618 S . 0.026912 Sequence
619 L S 0.839373 Sequence						619 L S 0.839373 Sequence			619 L S 0.839373 Sequence			619 L S 0.839373 Sequence
620 E . 0.025541 Sequence						620 E . 0.025541 Sequence			620 E . 0.025541 Sequence			620 E . 0.025541 Sequence
621 Q . 0.059425 Sequence						621 Q . 0.085898 Sequence			621 Q . 0.085898 Sequence			621 Q . 0.085898 Sequence
622 I . 0.069640 Sequence						622 I . 0.063702 Sequence			622 I . 0.063702 Sequence			622 I . 0.063702 Sequence
623 W . 0.191121 Sequence						623 W . 0.156141 Sequence			623 W . 0.156141 Sequence			623 W . 0.156141 Sequence
624 N . 0.023235 Sequence						624 N . 0.023502 Sequence			624 N . 0.023502 Sequence			624 N . 0.023502 Sequence
625 H . 0.278338 Sequence						625 H . 0.179370 Sequence			625 H . 0.179370 Sequence			625 H . 0.179370 Sequence
626 T . 0.045304 Sequence						626 T . 0.040979 Sequence			626 T . 0.040979 Sequence			626 T . 0.040979 Sequence
627 T . 0.138598 Sequence						627 T . 0.181844 Sequence			627 T . 0.181844 Sequence			627 T . 0.181844 Sequence
628 W S 0.970387 Sequence						628 W S 0.955417 Sequence			628 W S 0.955417 Sequence			628 W S 0.955417 Sequence
629 M S 0.939047 Sequence						629 I S 0.894677 Sequence			629 I S 0.894677 Sequence			629 I S 0.894677 Sequence
630 E . 0.023318 Sequence						630 E . 0.022968 Sequence			630 E . 0.022968 Sequence			630 E . 0.022968 Sequence
631 W S 0.611587 Sequence						631 W S 0.545565 Sequence			631 W S 0.545565 Sequence			631 W S 0.545565 Sequence
632 D . 0.023220 Sequence						632 D . 0.025091 Sequence			632 D . 0.025091 Sequence			632 D . 0.025091 Sequence
633 R . 0.090496 Sequence						633 R . 0.334535 Sequence			633 R . 0.334535 Sequence			633 R . 0.334535 Sequence
634 E . 0.022964 Sequence						634 E . 0.023925 Sequence			634 E . 0.023925 Sequence			634 E . 0.023925 Sequence
635 I . 0.082108 Sequence						635 I . 0.089733 Sequence			635 I . 0.089733 Sequence			635 I . 0.089733 Sequence
636 N . 0.023437 Sequence						636 N . 0.023088 Sequence			636 N . 0.023088 Sequence			636 N . 0.023088 Sequence
637 N . 0.119127 Sequence						637 N . 0.118139 Sequence			637 N . 0.118139 Sequence			637 N . 0.118139 Sequence
638 Y S 0.773531 Sequence						638 Y S 0.773531 Sequence			638 Y S 0.773531 Sequence			638 Y S 0.773531 Sequence
639 T . 0.038324 Sequence						639 T . 0.038324 Sequence			639 T . 0.038324 Sequence			639 T . 0.038324 Sequence
640 S . 0.160684 Sequence						640 S . 0.160684 Sequence			640 S . 0.160684 Sequence			640 S . 0.160684 Sequence
641 L S 0.964531 Sequence						641 L S 0.964531 Sequence			641 L S 0.964531 Sequence			641 L S 0.964531 Sequence
642 I S 0.825387 Sequence						642 I S 0.825387 Sequence			642 I S 0.825387 Sequence			642 I S 0.825387 Sequence
643 H . 0.075106 Sequence						643 H . 0.075106 Sequence			643 H . 0.075106 Sequence			643 H . 0.075106 Sequence
644 S . 0.031861 Sequence						644 S . 0.031861 Sequence			644 S . 0.031861 Sequence			644 S . 0.031861 Sequence
645 L S 0.965289 Sequence						645 L S 0.965289 Sequence			645 L S 0.965289 Sequence			645 L S 0.965289 Sequence
646 I S 0.971036 Sequence						646 I S 0.971036 Sequence			646 I S 0.971036 Sequence			646 I S 0.971036 Sequence
647 E . 0.030540 Sequence						647 E . 0.030540 Sequence			647 E . 0.030540 Sequence			647 E . 0.030540 Sequence
648 E . 0.078347 Sequence						648 E . 0.078347 Sequence			648 E . 0.078347 Sequence			648 E . 0.078347 Sequence
649 S . 0.065100 Sequence						649 S . 0.065100 Sequence			649 S . 0.065100 Sequence			649 S . 0.065100 Sequence
650 Q . 0.048858 Sequence						650 Q . 0.048858 Sequence			650 Q . 0.048858 Sequence			650 Q . 0.048858 Sequence
651 N . 0.030466 Sequence						651 N . 0.030466 Sequence			651 N . 0.030466 Sequence			651 N . 0.030466 Sequence
652 Q . 0.354768 Sequence						652 Q . 0.354768 Sequence			652 Q . 0.354768 Sequence			652 Q . 0.354768 Sequence
653 Q . 0.208192 Sequence						653 Q . 0.208192 Sequence			653 Q . 0.208192 Sequence			653 Q . 0.208192 Sequence
654 E . 0.040631 Sequence						654 E . 0.040631 Sequence			654 E . 0.040631 Sequence			654 E . 0.040631 Sequence
655 K S 0.894947 Sequence						655 K S 0.894947 Sequence			655 K S 0.894947 Sequence			655 K S 0.894947 Sequence
656 N . 0.036772 Sequence						656 N . 0.036772 Sequence			656 N . 0.036772 Sequence			656 N . 0.036772 Sequence
657 E . 0.026654 Sequence						657 E . 0.026654 Sequence			657 E . 0.026654 Sequence			657 E . 0.026654 Sequence
658 Q . 0.027201 Sequence						658 Q . 0.027201 Sequence			658 Q . 0.027201 Sequence			658 Q . 0.027201 Sequence
659 E . 0.027544 Sequence						659 E . 0.027544 Sequence			659 E . 0.027544 Sequence			659 E . 0.027544 Sequence
660 L S 0.705510 Sequence						660 L S 0.705510 Sequence			660 L S 0.705510 Sequence			660 L S 0.705510 Sequence
661 L S 0.939619 Sequence						661 L S 0.939619 Sequence			661 L S 0.939619 Sequence			661 L S 0.939619 Sequence
662 E . 0.022846 Sequence						662 E . 0.022846 Sequence			662 E . 0.022846 Sequence			662 E . 0.022846 Sequence
663 L S 0.604933 Sequence						663 L S 0.604933 Sequence			663 L S 0.604933 Sequence			663 L S 0.604933 Sequence
664 D . 0.023351 Sequence						664 D . 0.023351 Sequence			664 D . 0.023351 Sequence			664 D . 0.023351 Sequence
665 K . 0.149470 Sequence						665 K . 0.149470 Sequence			665 K . 0.149470 Sequence			665 K . 0.149470 Sequence
666 W . 0.278336 Sequence						666 W . 0.278336 Sequence			666 W . 0.278336 Sequence			666 W . 0.278336 Sequence
667 A . 0.117545 Sequence						667 A . 0.117545 Sequence			667 A . 0.117545 Sequence			667 A . 0.117545 Sequence
668 S . 0.022882 Sequence						668 S . 0.022882 Sequence			668 S . 0.022882 Sequence			668 S . 0.022882 Sequence
669 L S 0.825408 Sequence						669 L S 0.825408 Sequence			669 L S 0.825408 Sequence			669 L S 0.825408 Sequence
670 W S 0.572983 Sequence						670 W S 0.572983 Sequence			670 W S 0.572983 Sequence			670 W S 0.572983 Sequence
671 N . 0.023770 Sequence						671 N . 0.023770 Sequence			671 N . 0.023770 Sequence			671 N . 0.023770 Sequence
672 W . 0.153774 Sequence						672 W . 0.153774 Sequence			672 W . 0.153774 Sequence			672 W . 0.153774 Sequence
673 F . 0.072251 Sequence						673 F . 0.072251 Sequence			673 F . 0.072251 Sequence			673 F . 0.072251 Sequence
674 N . 0.023178 Sequence						674 N . 0.023178 Sequence			674 N . 0.023178 Sequence			674 N . 0.023178 Sequence
675 I . 0.130123 Sequence						675 I . 0.130123 Sequence			675 I . 0.130123 Sequence			675 I . 0.130123 Sequence
676 T . 0.163363 Sequence						676 T . 0.163363 Sequence			676 T . 0.163363 Sequence			676 T . 0.163363 Sequence
677 N . 0.029994 Sequence						677 N . 0.029994 Sequence			677 N . 0.029994 Sequence			677 N . 0.029994 Sequence
678 W S 0.500448 Sequence						678 W S 0.500448 Sequence			678 W S 0.500448 Sequence			678 W S 0.500448 Sequence
679 L . 0.290206 Sequence						679 L . 0.290206 Sequence			679 L . 0.290206 Sequence			679 L . 0.290206 Sequence
680 W S 0.591205 Sequence						680 W S 0.591205 Sequence			680 W S 0.591205 Sequence			680 W S 0.591205 Sequence
681 Y . 0.112409 Sequence						681 Y . 0.112409 Sequence			681 Y . 0.112409 Sequence			681 Y . 0.112409 Sequence
682 I . 0.259122 Sequence						682 I . 0.277205 Sequence			682 I . 0.277205 Sequence			682 I . 0.277205 Sequence
683 K . 0.133543 Sequence						683 K . 0.084582 Sequence			683 K . 0.084582 Sequence			683 K . 0.084582 Sequence
684 L S 0.806367 Sequence						684 L S 0.755432 Sequence			684 L S 0.755432 Sequence			684 L S 0.755432 Sequence
685 F . 0.096942 Sequence						685 F . 0.101224 Sequence			685 F . 0.101224 Sequence			685 F . 0.101224 Sequence
686 I . 0.250889 Sequence						686 I . 0.257105 Sequence			686 I . 0.257105 Sequence			686 I . 0.257105 Sequence
687 M . 0.218081 Sequence						687 M . 0.151708 Sequence			687 M . 0.151708 Sequence			687 M . 0.151708 Sequence
688 I . 0.378906 Sequence						688 I . 0.470311 Sequence			688 I . 0.470311 Sequence			688 I . 0.470311 Sequence
689 V S 0.745499 Sequence						689 V S 0.726794 Sequence			689 V S 0.726794 Sequence			689 V S 0.726794 Sequence
690 G . 0.043141 Sequence						690 R . 0.250333 Sequence			690 R . 0.250333 Sequence			690 R . 0.250333 Sequence
691 G . 0.041528 Sequence						691 G . 0.109865 Sequence			691 G . 0.109865 Sequence			691 G . 0.109865 Sequence
692 L . 0.152444 Sequence						692 L . 0.115446 Sequence			692 L . 0.115446 Sequence			692 L . 0.115446 Sequence
693 V . 0.175400 Sequence						693 V . 0.179635 Sequence			693 V . 0.179635 Sequence			693 V . 0.179635 Sequence
694 G . 0.026218 Sequence						694 S . 0.023408 Sequence			694 S . 0.023408 Sequence			694 S . 0.023408 Sequence
695 L S 0.792105 Sequence						695 L S 0.862284 Sequence			695 L S 0.862284 Sequence			695 L S 0.862284 Sequence
696 R . 0.054813 Sequence						696 R . 0.076474 Sequence			696 R . 0.076474 Sequence			696 R . 0.076474 Sequence
697 I . 0.190561 Sequence						697 I S 0.874196 Sequence			697 I S 0.874196 Sequence			697 I S 0.874196 Sequence
698 V . 0.152369 Sequence						698 V . 0.089294 Sequence			698 V . 0.089294 Sequence			698 V . 0.089294 Sequence
699 F S 0.620071 Sequence						699 F . 0.395815 Sequence			699 F . 0.395815 Sequence			699 F . 0.395815 Sequence
700 A . 0.064016 Sequence						700 A . 0.094195 Sequence			700 A . 0.094195 Sequence			700 A . 0.094195 Sequence
701 V . 0.124362 Sequence						701 V . 0.183898 Sequence			701 V . 0.183898 Sequence			701 V . 0.183898 Sequence
702 L S 0.954816 Sequence						702 L S 0.958933 Sequence			702 L S 0.958933 Sequence			702 L S 0.958933 Sequence
703 S . 0.029691 Sequence						703 S . 0.028324 Sequence			703 S . 0.028324 Sequence			703 S . 0.028324 Sequence
704 I S 0.682199 Sequence						704 I . 0.338785 Sequence			704 I . 0.338785 Sequence			704 I . 0.338785 Sequence
705 V S 0.913874 Sequence						705 V S 0.891191 Sequence			705 V S 0.891191 Sequence			705 V S 0.891191 Sequence
706 N . 0.051157 Sequence						706 N . 0.054616 Sequence			706 N . 0.054616 Sequence			706 N . 0.054616 Sequence
707 R . 0.393149 Sequence						707 R . 0.333840 Sequence			707 R . 0.333840 Sequence			707 R . 0.333840 Sequence
708 V S 0.938298 Sequence						708 V S 0.946169 Sequence			708 V S 0.946169 Sequence			708 V S 0.946169 Sequence
709 R S 0.767552 Sequence						709 R S 0.768002 Sequence			709 R S 0.768002 Sequence			709 R S 0.768002 Sequence
710 Q . 0.063396 Sequence						710 Q . 0.071628 Sequence			710 Q . 0.071628 Sequence			710 Q . 0.071628 Sequence
711 G . 0.051772 Sequence						711 R . 0.421947 Sequence			711 R . 0.421947 Sequence			711 R . 0.421947 Sequence
712 Y S 0.774828 Sequence						712 Y S 0.914352 Sequence			712 Y S 0.914352 Sequence			712 Y S 0.914352 Sequence
713 S . 0.024661 Sequence						713 S . 0.023454 Sequence			713 S . 0.023454 Sequence			713 S . 0.023454 Sequence
714 P . 0.227072 Sequence						714 P . 0.180105 Sequence			714 P . 0.180105 Sequence			714 P . 0.180105 Sequence
715 L S 0.968497 Sequence						715 L S 0.948391 Sequence			715 L S 0.948391 Sequence			715 L S 0.948391 Sequence
716 S S 0.507971 Sequence						716 S . 0.378460 Sequence			716 S . 0.378460 Sequence			716 S . 0.378460 Sequence
717 F S 0.853997 Sequence						717 F S 0.877769 Sequence			717 F S 0.872270 Sequence			717 F S 0.877769 Sequence
718 Q . 0.055804 Sequence						718 Q . 0.152438 Sequence			718 Q . 0.182121 Sequence			718 Q . 0.152438 Sequence
719 T S 0.901392 Sequence						719 T S 0.575578 Sequence			719 T S 0.546821 Sequence			719 T S 0.575578 Sequence
720 H S 0.768566 Sequence						720 H S 0.588902 Sequence			720 H S 0.558730 Sequence			720 H S 0.588902 Sequence
721 L S 0.978544 Sequence						721 L S 0.977928 Sequence			721 L S 0.978001 Sequence			721 L S 0.977928 Sequence
722 P . 0.386949 Sequence						722 P . 0.237862 Sequence			722 P . 0.196665 Sequence			722 P . 0.237862 Sequence
723 T . 0.401361 Sequence						723 T . 0.344952 Sequence			723 T . 0.231315 Sequence			723 T . 0.344952 Sequence
724 P . 0.255130 Sequence						724 P . 0.236777 Sequence			724 P . 0.236716 Sequence			724 P . 0.236777 Sequence
725 R S 0.648318 Sequence						725 R S 0.575909 Sequence			725 K S 0.842294 Sequence			725 R S 0.575909 Sequence
726 G . 0.197538 Sequence						726 R S 0.897920 Sequence			726 R S 0.914811 Sequence			726 R S 0.897920 Sequence
727 P . 0.040156 Sequence						727 K S 0.936397 Sequence			727 K S 0.951056 Sequence			727 K S 0.936397 Sequence
728 D . 0.110416 Sequence						728 D . 0.146167 Sequence			728 D . 0.167637 Sequence			728 D . 0.146167 Sequence
729 R S 0.857322 Sequence						729 R S 0.724421 Sequence			729 R S 0.740056 Sequence			729 R S 0.724421 Sequence
730 P . 0.070196 Sequence						730 P . 0.028342 Sequence			730 P . 0.029699 Sequence			730 P . 0.028342 Sequence
731 E . 0.112008 Sequence						731 E . 0.040633 Sequence			731 E . 0.048448 Sequence			731 E . 0.040633 Sequence
732 G . 0.192543 Sequence						732 R . 0.340978 Sequence			732 R . 0.071990 Sequence			732 R . 0.340978 Sequence
733 I S 0.677778 Sequence						733 I S 0.947796 Sequence			733 I S 0.947996 Sequence			733 I S 0.947796 Sequence
734 E . 0.200910 Sequence						734 E . 0.034770 Sequence			734 E . 0.034770 Sequence			734 E . 0.034770 Sequence
735 E . 0.044154 Sequence						735 E . 0.039053 Sequence			735 E . 0.039053 Sequence			735 E . 0.039053 Sequence
736 E . 0.459928 Sequence						736 E . 0.436282 Sequence			736 E . 0.436282 Sequence			736 E . 0.436282 Sequence
737 G . 0.361742 Sequence						737 S . 0.263696 Sequence			737 S . 0.263696 Sequence			737 S . 0.263696 Sequence
738 G . 0.037527 Sequence						738 R S 0.603251 Sequence			738 R S 0.603251 Sequence			738 R S 0.603251 Sequence
739 E . 0.023334 Sequence						739 E . 0.043464 Sequence			739 E . 0.043464 Sequence			739 E . 0.043464 Sequence
740 R . 0.333166 Sequence						740 R . 0.421459 Sequence			740 R . 0.421459 Sequence			740 R . 0.421459 Sequence
741 D . 0.036834 Sequence						741 D . 0.026963 Sequence			741 D . 0.026963 Sequence			741 D . 0.026963 Sequence
742 R . 0.272472 Sequence						742 R . 0.074767 Sequence			742 R . 0.074767 Sequence			742 R . 0.074767 Sequence
743 D . 0.023126 Sequence						743 D . 0.022936 Sequence			743 D . 0.022936 Sequence			743 D . 0.022936 Sequence
744 R . 0.079844 Sequence						744 R . 0.068898 Sequence			744 R . 0.068898 Sequence			744 R . 0.068898 Sequence
745 S . 0.022572 Sequence						745 S . 0.024333 Sequence			745 S . 0.024333 Sequence			745 S . 0.024333 Sequence
746 I S 0.680006 Sequence						746 I S 0.631611 Sequence			746 I S 0.631611 Sequence			746 I S 0.631611 Sequence
747 R . 0.174080 Sequence						747 R . 0.138036 Sequence			747 R . 0.138036 Sequence			747 R . 0.138036 Sequence
748 L S 0.916300 Sequence						748 L S 0.929137 Sequence			748 L S 0.929137 Sequence			748 L S 0.929137 Sequence
749 V S 0.699576 Sequence			HLA-B57			749 V S 0.716344 Sequence			749 V S 0.716344 Sequence			749 V S 0.716344 Sequence
750 N . 0.024551 Sequence			HLA-B57			750 N . 0.025136 Sequence			750 N . 0.025136 Sequence			750 N . 0.025136 Sequence
751 G . 0.164339 Sequence			HLA-B57			751 R S 0.866398 Sequence			751 R S 0.866398 Sequence			751 R S 0.866398 Sequence
752 S . 0.024600 Sequence			HLA-B57			752 S . 0.028149 Sequence			752 S . 0.028149 Sequence			752 S . 0.028149 Sequence
753 L S 0.956280 Sequence			HLA-B57			753 L S 0.926462 Sequence			753 L S 0.926462 Sequence			753 L S 0.926462 Sequence
754 A S 0.525959 Sequence			HLA-B57/A2			754 A S 0.583613 Sequence			754 A S 0.583613 Sequence			754 A S 0.583613 Sequence
755 L S 0.933867 Sequence			overlap/HLA-A2			755 L S 0.912426 Sequence			755 L S 0.912426 Sequence			755 L S 0.912426 Sequence
756 I S 0.699987 Sequence			HLA-B57			756 I S 0.551797 Sequence			756 I S 0.551797 Sequence			756 I S 0.551797 Sequence
757 W . 0.125098 Sequence			HLA-B57			757 W . 0.177442 Sequence			757 W . 0.177442 Sequence			757 W . 0.177442 Sequence
758 D . 0.023534 Sequence						758 D . 0.028095 Sequence			758 D . 0.028095 Sequence			758 D . 0.028095 Sequence
759 D . 0.043394 Sequence						759 D . 0.033285 Sequence			759 D . 0.033285 Sequence			759 D . 0.033285 Sequence
760 L S 0.709089 Sequence						760 L S 0.792121 Sequence			760 L S 0.792121 Sequence			760 L S 0.792121 Sequence
761 R . 0.381839 Sequence						761 Q . 0.062245 Sequence			761 Q . 0.062245 Sequence			761 Q . 0.062245 Sequence
762 S . 0.029558 Sequence						762 S . 0.029560 Sequence			762 S . 0.029560 Sequence			762 S . 0.029560 Sequence
763 L S 0.963104 Sequence						763 L S 0.973931 Sequence			763 L S 0.973931 Sequence			763 L S 0.973931 Sequence
764 C . 0.024491 Sequence						764 C . 0.026981 Sequence			764 C . 0.026981 Sequence			764 C . 0.026981 Sequence
765 L S 0.735738 Sequence						765 L S 0.732484 Sequence			765 L S 0.732484 Sequence			765 L S 0.732484 Sequence
766 F . 0.317533 Sequence						766 F . 0.336230 Sequence			766 F . 0.336230 Sequence			766 F . 0.336230 Sequence
767 S . 0.036061 Sequence						767 S . 0.037067 Sequence			767 S . 0.037067 Sequence			767 S . 0.037067 Sequence
768 Y S 0.966726 Sequence						768 Y S 0.908138 Sequence			768 Y S 0.908138 Sequence			768 Y S 0.908138 Sequence
769 H . 0.144375 Sequence						769 H . 0.118346 Sequence			769 H . 0.118346 Sequence			769 H . 0.118346 Sequence
770 R S 0.922676 Sequence						770 R S 0.922676 Sequence			770 R S 0.922676 Sequence			770 R S 0.922676 Sequence
771 L . 0.443505 Sequence						771 L . 0.443505 Sequence			771 L . 0.443505 Sequence			771 L . 0.443505 Sequence
772 R S 0.542019 Sequence						772 R S 0.501520 Sequence			772 R S 0.501520 Sequence			772 R S 0.501520 Sequence
773 D . 0.023008 Sequence						773 D . 0.023488 Sequence			773 D . 0.023488 Sequence			773 D . 0.023488 Sequence
774 L . 0.114441 Sequence						774 L . 0.113204 Sequence			774 L . 0.113204 Sequence			774 L . 0.113204 Sequence
775 L . 0.257252 Sequence						775 L . 0.218848 Sequence			775 L . 0.218848 Sequence			775 L . 0.218848 Sequence
776 L . 0.363925 Sequence						776 L . 0.392631 Sequence			776 L . 0.392631 Sequence			776 L . 0.392631 Sequence
777 I . 0.309286 Sequence						777 I . 0.283739 Sequence			777 I . 0.283739 Sequence			777 I . 0.283739 Sequence
778 V . 0.393439 Sequence						778 V . 0.294615 Sequence			778 V . 0.294615 Sequence			778 V . 0.294615 Sequence
779 T . 0.185657 Sequence						779 T . 0.107104 Sequence			779 T . 0.107104 Sequence			779 T . 0.107104 Sequence
780 R . 0.320510 Sequence						780 K S 0.534706 Sequence			780 K S 0.534706 Sequence			780 K S 0.534706 Sequence
781 I S 0.886341 Sequence						781 I S 0.868852 Sequence			781 I S 0.868852 Sequence			781 I S 0.868852 Sequence
782 V S 0.899890 Sequence						782 V S 0.876271 Sequence			782 V S 0.876271 Sequence			782 V S 0.876271 Sequence
783 E . 0.038655 Sequence						783 E . 0.034931 Sequence			783 E . 0.034931 Sequence			783 E . 0.034931 Sequence
784 L S 0.958657 Sequence						784 L S 0.966976 Sequence			784 L S 0.966976 Sequence			784 L S 0.966976 Sequence
785 L S 0.957077 Sequence						785 L S 0.969395 Sequence			785 L S 0.969395 Sequence			785 L S 0.969395 Sequence
786 G . 0.038020 Sequence						786 R . 0.488311 Sequence			786 R . 0.488311 Sequence			786 R . 0.488311 Sequence
787 R . 0.234061 Sequence						787 R . 0.102561 Sequence			787 R . 0.102561 Sequence			787 R . 0.102561 Sequence
788 R . 0.050574 Sequence			Overlap HLA-A3			788 R . 0.056853 Sequence			788 R . 0.056853 Sequence			788 R . 0.056853 Sequence
789 G . 0.023671 Sequence			HLA-B57			789 E . 0.022504 Sequence			789 E . 0.022504 Sequence			789 E . 0.022504 Sequence
790 W . 0.313664 Sequence			HLA-B57			790 W . 0.352382 Sequence			790 W . 0.352382 Sequence			790 W . 0.352382 Sequence
791 E . 0.022820 Sequence			HLA-B57			791 E . 0.022323 Sequence			791 E . 0.022323 Sequence			791 E . 0.022323 Sequence
792 A . 0.066079 Sequence			HLA-B57			792 A . 0.054217 Sequence			792 A . 0.054217 Sequence			792 A . 0.054217 Sequence
793 L . 0.293281 Sequence			HLA-B57			793 L . 0.475882 Sequence			793 L . 0.475882 Sequence			793 L . 0.475882 Sequence
794 K S 0.672405 Sequence						794 K S 0.633417 Sequence			794 K S 0.633417 Sequence			794 K S 0.633417 Sequence
795 Y S 0.756680 Sequence						795 Y S 0.780836 Sequence			795 Y S 0.780836 Sequence			795 Y S 0.780836 Sequence
796 W S 0.581578 Sequence						796 W S 0.783217 Sequence			796 W S 0.783217 Sequence			796 W S 0.783217 Sequence
797 W . 0.121815 Sequence						797 W . 0.101614 Sequence			797 W . 0.101614 Sequence			797 W . 0.101614 Sequence
798 N . 0.023355 Sequence						798 N . 0.023355 Sequence			798 N . 0.023355 Sequence			798 N . 0.023355 Sequence
799 L S 0.545374 Sequence						799 L S 0.545374 Sequence			799 L S 0.545374 Sequence			799 L S 0.545374 Sequence
800 L S 0.961682 Sequence						800 L S 0.961682 Sequence			800 L S 0.961682 Sequence			800 L S 0.961682 Sequence
801 Q . 0.200175 Sequence						801 Q . 0.200175 Sequence			801 Q . 0.200175 Sequence			801 Q . 0.200175 Sequence
802 Y S 0.975289 Sequence						802 Y S 0.975289 Sequence			802 Y S 0.975289 Sequence			802 Y S 0.975289 Sequence
803 W S 0.932916 Sequence						803 W S 0.932916 Sequence			803 W S 0.932916 Sequence			803 W S 0.932916 Sequence
804 S . 0.027722 Sequence						804 S . 0.027722 Sequence			804 S . 0.027722 Sequence			804 S . 0.027722 Sequence
805 Q . 0.040358 Sequence						805 Q . 0.040358 Sequence			805 Q . 0.040358 Sequence			805 Q . 0.040358 Sequence
806 E . 0.029608 Sequence						806 E . 0.029608 Sequence			806 E . 0.029608 Sequence			806 E . 0.029608 Sequence
807 L S 0.960168 Sequence						807 L S 0.960168 Sequence			807 L S 0.960168 Sequence			807 L S 0.960168 Sequence
808 K . 0.391834 Sequence						808 K . 0.391834 Sequence			808 K . 0.391834 Sequence			808 K . 0.391834 Sequence
809 N . 0.130486 Sequence						809 N . 0.130486 Sequence			809 N . 0.130486 Sequence			809 N . 0.130486 Sequence
810 S . 0.023544 Sequence						810 S . 0.023544 Sequence			810 S . 0.023544 Sequence			810 S . 0.023544 Sequence
811 A . 0.055583 Sequence						811 A . 0.055583 Sequence			811 A . 0.055583 Sequence			811 A . 0.055583 Sequence
812 V S 0.527144 Sequence						812 V S 0.527144 Sequence			812 V S 0.527144 Sequence			812 V S 0.527144 Sequence
813 S . 0.041905 Sequence						813 S . 0.041905 Sequence			813 S . 0.041905 Sequence			813 S . 0.041905 Sequence
814 L S 0.938825 Sequence						814 L S 0.938825 Sequence			814 L S 0.938825 Sequence			814 L S 0.938825 Sequence
815 L S 0.824971 Sequence						815 L S 0.824971 Sequence			815 L S 0.824971 Sequence			815 L S 0.824971 Sequence
816 N . 0.030561 Sequence						816 N . 0.030561 Sequence			816 N . 0.030561 Sequence			816 N . 0.030561 Sequence
817 A . 0.029789 Sequence						817 A . 0.028202 Sequence			817 A . 0.028202 Sequence			817 A . 0.028202 Sequence
818 T . 0.037744 Sequence						818 T . 0.032786 Sequence			818 T . 0.032786 Sequence			818 T . 0.032786 Sequence
819 A . 0.461308 Sequence						819 A . 0.456484 Sequence			819 A . 0.456484 Sequence			819 A . 0.456484 Sequence
820 I S 0.720300 Sequence						820 I S 0.724902 Sequence			820 I S 0.724902 Sequence			820 I S 0.724902 Sequence
821 A S 0.674510 Sequence			OVERLAP/HLA-A2			821 A S 0.750623 Sequence			821 A S 0.750623 Sequence			821 A S 0.750623 Sequence
822 V S 0.876073 Sequence			OVERLAP/HLA-A2			822 V S 0.835178 Sequence			822 V S 0.835178 Sequence			822 V S 0.835178 Sequence
823 A . 0.309911 Sequence						823 A . 0.271936 Sequence			823 A . 0.271936 Sequence			823 A . 0.271936 Sequence
824 E . 0.025663 Sequence						824 E . 0.030568 Sequence			824 E . 0.030568 Sequence			824 E . 0.030568 Sequence
825 G . 0.032492 Sequence						825 E . 0.024336 Sequence			825 E . 0.024336 Sequence			825 E . 0.024336 Sequence
826 T . 0.023265 Sequence						826 T . 0.025796 Sequence			826 T . 0.025796 Sequence			826 T . 0.025796 Sequence
827 D . 0.023407 Sequence						827 D . 0.023068 Sequence			827 D . 0.023068 Sequence			827 D . 0.023068 Sequence
828 R . 0.063861 Sequence			OVERLAP/HLA-A2			828 K . 0.086104 Sequence			828 K . 0.086104 Sequence			828 K . 0.086104 Sequence
829 V S 0.555438 Sequence						829 V . 0.206284 Sequence			829 V . 0.206284 Sequence			829 V . 0.206284 Sequence
830 I . 0.421659 Sequence						830 I . 0.499025 Sequence			830 I . 0.499025 Sequence			830 I . 0.499025 Sequence
831 E . 0.022703 Sequence						831 E . 0.022813 Sequence			831 E . 0.022813 Sequence			831 E . 0.022813 Sequence
832 V S 0.709114 Sequence						832 V S 0.893091 Sequence			832 V S 0.893091 Sequence			832 V S 0.893091 Sequence
833 V S 0.932054 Sequence						833 V S 0.930497 Sequence			833 V S 0.930497 Sequence			833 V S 0.930497 Sequence
834 Q . 0.035507 Sequence						834 Q . 0.045644 Sequence			834 Q . 0.045644 Sequence			834 Q . 0.045644 Sequence
835 G . 0.262599 Sequence						835 R S 0.559759 Sequence			835 R S 0.559759 Sequence			835 R S 0.559759 Sequence
836 A S 0.838912 Sequence						836 A S 0.911876 Sequence			836 A S 0.911876 Sequence			836 A S 0.911876 Sequence
837 C . 0.024636 Sequence						837 C . 0.023737 Sequence			837 C . 0.023737 Sequence			837 C . 0.023737 Sequence
838 R S 0.530250 Sequence						838 R . 0.454397 Sequence			838 R . 0.454397 Sequence			838 R . 0.454397 Sequence
839 A . 0.119292 Sequence						839 A . 0.056863 Sequence			839 A . 0.056863 Sequence			839 A . 0.056863 Sequence
840 I . 0.172453 Sequence						840 I . 0.109057 Sequence			840 I . 0.109057 Sequence			840 I . 0.109057 Sequence
841 R . 0.048450 Sequence						841 R . 0.046590 Sequence			841 R . 0.046590 Sequence			841 R . 0.046590 Sequence
842 H . 0.027239 Sequence						842 H . 0.057636 Sequence			842 H . 0.057636 Sequence			842 H . 0.057636 Sequence
843 I . 0.362750 Sequence						843 I . 0.330487 Sequence			843 I . 0.330487 Sequence			843 I . 0.330487 Sequence
844 P . 0.023626 Sequence						844 P . 0.023626 Sequence			844 P . 0.023626 Sequence			844 P . 0.023626 Sequence
845 R S 0.855083 Sequence						845 R S 0.849372 Sequence			845 R S 0.849372 Sequence			845 R S 0.849372 Sequence
846 R . 0.252138 Sequence						846 R . 0.314270 Sequence			846 R . 0.314270 Sequence			846 R . 0.314270 Sequence
847 I . 0.440664 Sequence						847 I . 0.394377 Sequence			847 I . 0.394377 Sequence			847 I . 0.394377 Sequence
848 R . 0.433961 Sequence						848 R . 0.383119 Sequence			848 R . 0.383119 Sequence			848 R . 0.383119 Sequence
849 Q . 0.070766 Sequence						849 Q . 0.068571 Sequence			849 Q . 0.068571 Sequence			849 Q . 0.068571 Sequence
850 G . 0.040907 Sequence						850 G . 0.046601 Sequence			850 G . 0.046601 Sequence			850 G . 0.046601 Sequence
851 L S 0.947508 Sequence						851 L S 0.868858 Sequence			851 L S 0.868858 Sequence			851 L S 0.868858 Sequence
852 E . 0.027292 Sequence						852 E . 0.035026 Sequence			852 E . 0.035026 Sequence			852 E . 0.035026 Sequence
853 R S 0.633035 Sequence						853 K S 0.820089 Sequence			853 K S 0.820089 Sequence			853 K S 0.820089 Sequence
854 I S 0.819988 Sequence						854 I S 0.804531 Sequence			854 I S 0.804531 Sequence			854 I S 0.804531 Sequence
855 L S 0.824604 Sequence						855 L S 0.861158 Sequence			855 L S 0.861158 Sequence			855 L S 0.861158 Sequence
856 L S 0.778823 Sequence						856 L S 0.708725 Sequence			856 L S 0.708725 Sequence			856 L S 0.708725 Sequence
--------------------------------------						--------------------------------------			--------------------------------------			--------------------------------------
Number of cleavage sites 253. Number of amino acids 857. Protein name Sequence						Number of cleavage sites 259. Number of amino acids 856. Protein name Sequence			Number of cleavage sites 263. Number of amino acids 856. Protein name Sequence			Number of cleavage sites 259. Number of amino acids 856. Protein name Sequence
